# Supplementary material for: A shift in glutamine nitrogen metabolism contributes to the malignant progression of cancer
Source: Nat Commun. 2020 Mar 17;11:1320. doi: 10.1038/s41467-020-15136-9 (PMC7078194; doi:10.1038/s41467-020-15136-9)
Supplement: Supplementary file 4 — Supplementary Data 1 [file 41467_2020_15136_MOESM4_ESM.xlsx]

## Sheet: RawData
ID	PID	FraqSeq	class	RefSeq	GeneID	Description	FLJ ID	fmol/µl	wild-1st	wild-2nd	wild-3rd	Ave.	SD		TSM-1st	TSM-2nd	TSM-3rd	Ave.	SD		1-1-1st	1-1-2nd	1-1-3rd	Ave.	SD		2-2-1st	2-2-2nd	2-2-3rd	Ave.	SD		3-1-1st	3-1-2nd	3-1-3rd	Ave.	SD		3-2-1st	3-2-2nd	3-2-3rd	Ave.	SD		3-3-1st	3-3-2nd	3-3-3rd	Ave.	SD
2	TB119769	[MT3]-NIGPLVK[MT3]	1	NP_004997	4719	NDUFS1[NADH dehydrogenase (ubiquinone) Fe-S protein 1, 75kDa (NADH-coenzyme Q reductase)]	TB119769	368.595	0.958348	1.63656	0.685587	1.0935	0.489682		0.626612	0.884628	1.00258	0.83794	0.192283		0.805472	0.833025	0.42757	0.688689	0.226555		1.11071	1.02469	1.03207	1.05582	0.0476773		0.965719	0.715075	0.597124	0.759306	0.188236		0.818281	0.449686	1.0763	0.781422	0.314928		1.00258	0.663471	0.626612	0.764221	0.207245
3	TB121592	[MT3]-LRDWAPR	2	NP_000147: NP_620279	2593	GAMT[guanidinoacetate N-methyltransferase]	TB121592	296.829	0.368068	0.332449	0.605531	0.435349	0.148454		0.842994	0.45118	0.356195	0.550123	0.258042		0.11513	0.39168	0.249336	0.252049	0.138295		0.415561	1.12795	0.418822	0.654111	0.41036		0.575848	0.326512	0.620883	0.507748	0.158562		0.492736	0.415561	0.231527	0.379941	0.134198		0.391814	0.213717	0.302766	0.302766	0.0890487
4	TB121960	[MT3]-EQTADGVAVIPVLQR	1	NP_054861	11164	NUDT5[nudix (nucleoside diphosphate linked moiety X)-type motif 5]	TB121960	211.064	1.2678	0.996546	1.16668	1.14368	0.137084		1.68987	1.89161	1.64367	1.74171	0.13185		2.10051	1.96594	1.76808	1.94484	0.167212		1.91192	1.98619	2.19144	2.02985	0.144787		2.41708	2.4151	2.29672	2.3763	0.0689273		2.06061	2.12288	2.09751	2.09367	0.0313143		2.28974	2.30024	2.29109	2.29369	0.00571335
6	TB126538	[MT3]-LVEDLR	1	NP_005262	2746	GLUD1[glutamate dehydrogenase 1]	TB126538	236.508	1.43483	1.63097	1.50415	1.52332	0.0994636		0.928051	1.04169	0.855877	0.941874	0.0936762		1.11304	0.990075	1.13587	1.07966	0.078421		1.12312	1.39297	1.49619	1.33743	0.192636		1.9566	1.3403	1.2698	1.52223	0.377819		1.19007	0.964843	1.04973	1.06821	0.113746		1.28763	1.1327	1.26281	1.22772	0.0832154
9	TB17000	[MT3]-LIIFDAR	1	NP_003819	8776	MTMR1[myotubularin related protein 1]	TB17000	194.796				#DIV/0!	#DIV/0!					#DIV/0!	#DIV/0!					#DIV/0!	#DIV/0!					#DIV/0!	#DIV/0!					#DIV/0!	#DIV/0!					#DIV/0!	#DIV/0!					#DIV/0!	#DIV/0!
10	TB17464	[MT3]-AK[MT3]IELLGSYDPQK[MT3]	2	NP_004291: NP_009030	52	ACP1[acid phosphatase 1, soluble]	TB17464	151.833				#DIV/0!	#DIV/0!					#DIV/0!	#DIV/0!					#DIV/0!	#DIV/0!					#DIV/0!	#DIV/0!					#DIV/0!	#DIV/0!					#DIV/0!	#DIV/0!					#DIV/0!	#DIV/0!
12	TB215204	[MT3]-RFQLVDSR	1	NP_003303	7263	TST[thiosulfate sulfurtransferase (rhodanese)]	TB215204	131.281	0.330827	0.362335	0.29932	0.330827	0.0315074		0.126029	0.202584	0.131281	0.153298	0.0427638		0.14966	0.168039	0.189044	0.168914	0.0197067		0.371206	0.15862	0.17033	0.233385	0.1195		0.183793	0.309822	0.194295	0.229304	0.0699288		0.162788	0.283566	0.210049	0.218801	0.0608629		0.133906	0.236305	0.194295	0.188169	0.0514736
13	TB215275	[MT3]-THLTEDTPK[MT3]	2	NP_001123237: NP_057006	50814	NSDHL[NAD(P) dependent steroid dehydrogenase-like]	TB215275	154.052				#DIV/0!	#DIV/0!					#DIV/0!	#DIV/0!					#DIV/0!	#DIV/0!					#DIV/0!	#DIV/0!					#DIV/0!	#DIV/0!					#DIV/0!	#DIV/0!					#DIV/0!	#DIV/0!
14	TB215281	[MT3]-STLDIVLANK[MT3]	1	NP_001024	6240	RRM1[ribonucleotide reductase M1]	TB215281	454.545	0.346943	0.390544	0.363636	0.367041	0.0219987		1.23572	1.3165	1.19433	1.24885	0.0621339		0.95588	1.0765	1.2116	1.08132	0.127927		1.18358	1.11254	1.13862	1.14492	0.0359369		1.25288	1.378	1.40988	1.34692	0.0829849		1.26686	1.24165	1.22442	1.24431	0.0213458		1.23662	1.27096	1.17059	1.22605	0.0510124
15	TB215301	[MT3]-REELFIVSK[MT3]	1	NP_001619	231	AKR1B1[aldo-keto reductase family 1, member B1 (aldose reductase)]	TB215301	308.356	0.99366	1.10366	0.83121	0.976176	0.137063		0.74113	0.65807	0.662082	0.687094	0.0468393		0.405854	0.407953	0.447323	0.420377	0.0233598		0.298515	0.341325	0.342049	0.327296	0.0249279		0.355184	0.522127	0.442067	0.439793	0.0834948		0.501513	0.520757	0.400582	0.474284	0.064549		0.477022	0.574391	0.543187	0.531533	0.0497195
16	TB215387	[MT3]-HVISYSLSPFEQR	1	NP_055217	27089	UQCRQ[ubiquinol-cytochrome c reductase, complex III subunit VII, 9.5kDa]	TB215387	106.321	0.253043	0.242411	0.214768	0.236741	0.0197577		0.293445	0.387008	0.261549	0.314001	0.0652062		0.259423	0.259423	0.282813	0.26722	0.0135046		0.242411	0.289192	0.276434	0.269346	0.0241826		0.352985	0.348732	0.325342	0.342353	0.0148849		0.710223	0.329594	0.274308	0.438042	0.237331			0.359364	0.3381	0.348732	0.015036
17	TB215408	[MT3]-AALEQDLAFWYGPR	1	NP_002124	3162	HMOX1[heme oxygenase (decycling) 1]	TB215408	156.621	0.363361	0.328904	0.379023	0.357096	0.02564		0.266256	0.172283	0.244329	0.227623	0.0491634		0.184813	0.272521	0.150356	0.202563	0.0629869		0.278786		0.322639	0.300712	0.0310094		0.156621	0.169151	0.1159	0.147224	0.0278416		0.238064	0.159753	0.184813	0.19421	0.0399921		0.144091		0.162886	0.153489	0.0132897
18	TB215611	[MT3]-GIPLK[MT3]	1	NP_061156	55907	CMAS[cytidine monophosphate N-acetylneuraminic acid synthetase]	TB215611	713.733				#DIV/0!	#DIV/0!		2.01499	0.372325	0.208827	0.865381	0.998943					#DIV/0!	#DIV/0!					#DIV/0!	#DIV/0!					#DIV/0!	#DIV/0!					#DIV/0!	#DIV/0!					#DIV/0!	#DIV/0!
19	TB215617	[MT3]-DVPDSR	2	NP_001336: NP_958852: NP_958853: NP_963848	1606	DGKA[diacylglycerol kinase, alpha 80kDa]	TB215617	278.56	0.16913	0.186143	0.152319	0.169197	0.016912		0.0627006	0.100105	0.076934	0.0799132	0.0188794		0.101915	0.0793665	0.0774516	0.0862444	0.0136049		0.102642	0.144069		0.123355	0.0292934		0.142581	0.143868	0.0834443	0.123298	0.0345202		0.0994174	0.130749	0.102969	0.111045	0.0171561		0.0701156	0.139958	0.107271	0.105781	0.0349449
20	TB215854	[MT3]-RIILLVK[MT3]	1	NP_002622	5226	PGD[phosphogluconate dehydrogenase]	TB215854	317.7	2.51753	2.07013	2.35952	2.31573	0.226893		2.77199	2.21506	2.40941	2.46549	0.282668		1.88817	1.80139	1.59658	1.76205	0.149722		1.9516	2.32686	1.81644	2.03163	0.264453		2.04144	2.36212	2.01007	2.13788	0.194829		2.09797	2.39715	1.96908	2.15473	0.219607		1.93509	2.10694	1.94524	1.99576	0.096418
21	TB215870	[MT3]-RMMEIAK[MT3]	1	NP_071935	64425	POLR1E[polymerase (RNA) I polypeptide E, 53kDa]	TB215870	125.357	0.160912	0.167501	0.193197	0.17387	0.0170585		0.36595	0.445528	0.34721	0.386229	0.0522022		0.35426	0.406809	0.402505	0.387858	0.0291761		0.544505	0.874629	0.569951	0.663028	0.183693		0.578195	0.50507	0.516511	0.533259	0.0393344		0.548877	0.507119	0.624328	0.560108	0.0594062		0.701	0.764454	0.493764	0.653073	0.141566
22	TB215964	[MT3]-QALLTQHYR	1	NP_997192	91373	UAP1L1[UDP-N-acteylglucosamine pyrophosphorylase 1-like 1]	TB215964	145.088				#DIV/0!	#DIV/0!		0.430499	0.33908		0.384789	0.0646431					#DIV/0!	#DIV/0!					#DIV/0!	#DIV/0!					#DIV/0!	#DIV/0!					#DIV/0!	#DIV/0!					#DIV/0!	#DIV/0!
23	TB215989	[MT3]-LGAQALLGAAK[MT3]	2	NP_008838: NP_722546	5831	PYCR1[pyrroline-5-carboxylate reductase 1]	TB215989	170.841	0.621531	0.660184	0.653108	0.644941	0.0205799		0.316491	0.312389	0.315555	0.314812	0.00214997		0.453472	0.524763	0.430488	0.469574	0.0491568		0.489798	0.510728	0.504632	0.501719	0.0107648		0.56384	0.478372	0.492927	0.511713	0.045726		0.459199	0.505691	0.448531	0.47114	0.0303937		0.413722	0.453001	0.505362	0.457362	0.0459752
24	TB216000	[MT3]-TVGLFLQGGK[MT3]	2	NP_000399: NP_001076581	2820	GPD2[glycerol-3-phosphate dehydrogenase 2 (mitochondrial)]	TB216000	330.473	0.284186	0.251817	0.310628	0.28221	0.0294549		0.208057	0.187415	0.224016	0.206496	0.0183506		0.213586	0.210459	0.230208	0.218084	0.0106154		0.267109	0.230134	0.237841	0.245028	0.0195069		0.261615	0.21551	0.227515	0.23488	0.0239184		0.162598	0.165973	0.199838	0.176136	0.0205954		0.222085	0.210235	0.225546	0.219289	0.00802949
25	TB216067	[MT3]-DLYEPTHGGK[MT3]	2	NP_001015880: NP_004661	9060	PAPSS2[3'-phosphoadenosine 5'-phosphosulfate synthase 2]	TB216067	340.851	0.378548	0.376515	0.34838	0.367815	0.0168611		0.232912	0.289284	0.346588	0.289595	0.0568388		0.261926	0.365293	0.279176	0.302131	0.0553749		0.296143	0.256824	0.335224	0.296064	0.0391999		0.266693	0.301879	0.277171	0.281914	0.0180659		0.206652	0.297111	0.169828	0.22453	0.0654981		0.22037	0.355999	0.265612	0.28066	0.0690551
26	TB216087	[MT3]-ANHEEVLAAGK[MT3]	1	NP_000261	4860	PNP[purine nucleoside phosphorylase]	TB216087	165.859	0.761377	1.32632	0.83542	0.974371	0.307033		1.91784	1.70209	1.74065	1.78686	0.11506		1.99514	2.09439	2.04516	2.0449	0.0496259		2.56434	2.37031	2.10394	2.3462	0.231148		2.52458	2.28641	2.48743	2.43281	0.128138		2.88734	2.65801	2.68925	2.74487	0.12437		2.44575	2.52849	2.53758	2.50394	0.0505967
27	TB216101	[MT3]-LRQLHGLLQAR	2	NP_001171588: NP_004888	9562	MINPP1[multiple inositol-polyphosphate phosphatase 1]	TB216101	135.677	0.282208	0.382609	0.203515	0.289444	0.0897658		0.181807	0.200802	0.179093	0.187234	0.011828		0.162812	0.198088	0.195375	0.185425	0.0196302		0.280117	0.202728	0.201897	0.228247	0.0449224		0.274067	0.162812	0.179093	0.205324	0.0600871		0.171058	0.192661	0.151958	0.171892	0.0203644		0.17638	0.149245	0.165526	0.163717	0.0136578
28	TB216275	[MT3]-VVFAADGILWPDK[MT3]	2	NP_000926: NP_891988	5352	PLOD2[procollagen-lysine, 2-oxoglutarate 5-dioxygenase 2]	TB216275	150.431	1.55484	1.58985	1.6084	1.58436	0.0272012		1.00887	1.10267	1.1055	1.07235	0.0549923		1.31864	1.39763	1.51406	1.41011	0.0983066		1.58661	1.6696	1.51998	1.59206	0.0749564		1.71255	1.36264	1.61726	1.56415	0.180898		1.39146	1.33809	1.34553	1.35836	0.0289028		1.26625	1.40519	1.21187	1.29444	0.0996929
29	TB216278	[MT3]-ALIVVQQGMTPSAK[MT3]	1	NP_002686	5434	POLR2E[polymerase (RNA) II (DNA directed) polypeptide E, 25kDa]	TB216278	119.801	0.448085	0.559169	0.405967	0.471074	0.079146		0.657357	1.04418	0.764491	0.822009	0.199723		0.786892	0.938801	0.859957	0.861884	0.0759726		0.85889	0.72111	0.842852	0.807617	0.0753452		0.876835	0.94061	0.816728	0.878058	0.06195		0.708031	0.825621	0.691599	0.74175	0.0730971		1.1218	0.800353	0.923973	0.948709	0.162147
30	TB216423	[MT3]-GQAVTLMMDATNMPAVK[MT3]	1	NP_004453	2222	FDFT1[farnesyl-diphosphate farnesyltransferase 1]	TB216423	124.338				#DIV/0!	#DIV/0!		0.320496	0.400126	0.303856	0.341493	0.0514552					#DIV/0!	#DIV/0!					#DIV/0!	#DIV/0!		0.317424	0.304388	0.395343	0.339052	0.0491833					#DIV/0!	#DIV/0!		0.315397	0.393078	0.367316	0.358597	0.0395675
31	TB216448	[MT3]-IIQQAGQVWFPDSAFK[MT3]	2	NP_942131: NP_942133: NP_942134: NP_942135: NP_942136	31	ACACA[acetyl-CoA carboxylase alpha]	TB216448	137.471	0.959546	0.401415	0.580127	0.647029	0.285017		1.35821	1.1905	1.33897	1.29589	0.09178		1.15476	1.13001	0.835823	1.0402	0.177424		0.984291	1.60841	1.33622	1.30964	0.312906		2.15829	1.53143	1.57817	1.75596	0.349212		1.8641	1.32247	1.7363	1.64096	0.283125		1.61116	1.87785	1.71839	1.7358	0.134197
32	TB216793	[MT3]-ILLEAAR	1	NP_000687	223	ALDH9A1[aldehyde dehydrogenase 9 family, member A1]	TB216793	259.004				#DIV/0!	#DIV/0!			0.54854		0.54854	#DIV/0!					#DIV/0!	#DIV/0!					#DIV/0!	#DIV/0!					#DIV/0!	#DIV/0!					#DIV/0!	#DIV/0!					#DIV/0!	#DIV/0!
33	TB216808	[MT3]-ELAEDDSILK[MT3]	1	NP_009031	521	ATP5I[ATP synthase, H+ transporting, mitochondrial Fo complex, subunit E]	TB216808	222.509	1.53885	1.83985	1.78973	1.72281	0.161275		2.35655	2.62425	2.39834	2.45971	0.144014		2.83724	2.76162	1.76187	2.45358	0.600226		2.96592	2.59539	2.17299	2.5781	0.396748		2.19912	2.62639	2.10007	2.30853	0.279695		1.51778	1.89534	1.84155	1.75156	0.204235		1.76536	2.44419	2.2286	2.14605	0.346864
34	TB216890	[MT3]-LLSAGATK[MT3]	2	NP_001034180: NP_002756	5634	PRPS2[phosphoribosyl pyrophosphate synthetase 2]	TB216890	198.292	0.232159	0.297899	0.3593	0.296453	0.0635828		0.581738	0.578628	0.548918	0.569762	0.0181179		0.675072	0.586022	0.650231	0.637108	0.0459523		0.696958	0.533894	0.755445	0.662099	0.114815		0.679785	0.615761	0.850276	0.715274	0.121219		0.583883	1.05305	0.647472	0.761467	0.254509		0.848742	1.04392	0.938629	0.943764	0.0976914
35	TB216969	[MT3]-EFVTHPK[MT3]	1	NP_056991	51056	LAP3[leucine aminopeptidase 3]	TB216969	182.037	0.685959	0.82061	0.672475	0.726348	0.0819108		0.809662	0.90198	0.779856	0.830499	0.0636728		0.923378	0.977672	0.975813	0.958954	0.0308237		1.21763	1.09057	1.34043	1.21621	0.124937		1.06064	1.1735	1.1506	1.12824	0.0596596		1.20609	1.24072	1.15533	1.20072	0.0429479		1.04219	1.19589	1.05424	1.09744	0.0854698
36	TB216985	[MT3]-ASLAFLQK[MT3]	2	NP_001161829: NP_005075	7941	PLA2G7[phospholipase A2, group VII (platelet-activating factor acetylhydrolase, plasma)]	TB216985	597.907	0.143245	0.304724	0.318047	0.255338	0.0973043		0.232868	0.215465	0.266472	0.238268	0.0259288		0.149919	0.121254	0.185729	0.152301	0.0323037		0.230021	0.254226	0.273902	0.252716	0.0219799		0.240556	0.286907	0.2884	0.271955	0.0272019		0.288546	0.185524	0.197467	0.223845	0.0563496		0.199073	0.381997	0.175129	0.252066	0.113158
37	TB217030	[MT3]-EVFPIMAK[MT3]	2	NP_037466: NP_068806	29925	GMPPB[GDP-mannose pyrophosphorylase B]	TB217030	204.544	0.527724	0.548178	0.486815	0.520906	0.0312446		0.504534	0.503179	0.310907	0.43954	0.111401		0.421361	0.335452	0.314998	0.35727	0.0564384		0.458179	0.425452	0.18409	0.355907	0.149695		0.404997	0.343634	0.454088	0.400906	0.0553404		0.314998	0.425452	0.343634	0.361361	0.057321		0.470451	0.400906	0.482724	0.451361	0.0441234
38	TB217032	[MT3]-K[MT3]FVSGQK[MT3]	1	NP_003357	7385	UQCRC2[ubiquinol-cytochrome c reductase core protein II]	TB217032	368.598	0.750239	0.778326	0.761758	0.763441	0.0141189		1.05172	0.83162	0.906706	0.930017	0.111888		0.768238	0.982822	1.00844	0.919834	0.13191		0.991267	0.857269	0.934251	0.927596	0.0672461		0.978102	1.04604	1.19509	1.07308	0.110994		1.17346	1.13292	0.89672	1.0677	0.149453		0.953018	1.01504	1.0732	1.01375	0.0601007
39	TB217073	[MT3]-LSDLLDWK[MT3]	2	NP_001155059: NP_002094	2997	GYS1[glycogen synthase 1 (muscle)]	TB217073	263.659				#DIV/0!	#DIV/0!					#DIV/0!	#DIV/0!					#DIV/0!	#DIV/0!					#DIV/0!	#DIV/0!					#DIV/0!	#DIV/0!					#DIV/0!	#DIV/0!					#DIV/0!	#DIV/0!
40	TB217175	[MT3]-DFHINFLEK[MT3]	2	NP_001135938: NP_597700	84706	GPT2[glutamic pyruvate transaminase (alanine aminotransferase) 2]	TB217175	290.175	0.121692	0.0691845	0.0866058	0.0924943	0.0267447		0.153998	0.233478	0.152114	0.179863	0.046441		0.143313	0.12973	0.12761	0.133551	0.00852026		0.156236	0.134414	0.128771	0.139807	0.0145053		0.114595	0.156694	0.154061	0.141784	0.0235823		0.120304	0.175029	0.110815	0.135383	0.034661		0.130595	0.165731	0.14366	0.146662	0.0177594
41	TB217236	[MT3]-GTLQHAEIFLK[MT3]	2	NP_001177392: NP_001893: NP_714964	1491	CTH[cystathionase (cystathionine gamma-lyase)]	TB217236	140.36				#DIV/0!	#DIV/0!					#DIV/0!	#DIV/0!					#DIV/0!	#DIV/0!				0.0477853	0.0477853	#DIV/0!					#DIV/0!	#DIV/0!		0.0643428	0.0607897	0.0462343	0.0571223	0.00959516					#DIV/0!	#DIV/0!
42	TB217279	[MT3]-NRHPNFLVVEK[MT3]	1	NP_004222	9296	ATP6V1F[ATPase, H+ transporting, lysosomal 14kDa, V1 subunit F]	TB217279	288.344	0.407269	0.444851	0.437447	0.429856	0.0199079		0.331151	0.343245	0.37596	0.350119	0.0231821		0.371265	0.378312	0.343082	0.36422	0.0186415		0.274126	0.30519	0.300937	0.293418	0.0168418		0.327524	0.325648	0.310078	0.321083	0.00957719		0.291317	0.338512	0.274745	0.301525	0.0330863		0.358518	0.348165	0.324843	0.343842	0.0172491
43	TB217298	[MT3]-RALVFQPVAELK[MT3]	2	NP_000280: NP_001160158: NP_001160159: NP_001160160	5213	PFKM[phosphofructokinase, muscle]	TB217298	230.769	0.553846	0.466154		0.51	0.0620078		0.950769		1.29231	1.12154	0.241504		0.66	0.950769	0.936923	0.849231	0.164025		0.983077	1.13538		1.05923	0.107698		0.872308	1.17231	1.26	1.10154	0.203304		1.03846	0.876923	1.20462	1.04	0.163852		0.973846	1.34308	1.32462	1.21385	0.208051
44	TB217309	[MT3]-IRVLSQQAASVVK[MT3]	1	NP_000017	158	ADSL[adenylosuccinate lyase]	TB217309	210.59	0.16166	0.185365	0.247934	0.19832	0.0445724		0.589546	0.413303	0.514879	0.505909	0.0884632		0.611205	0.622642	0.649024	0.627623	0.0193952		0.563254	0.615946	0.671088	0.616763	0.0539216		0.55209	0.82444	0.637101	0.671211	0.139342		0.779919	0.71093	0.738829	0.743226	0.0347041		0.777458	0.582299	0.824461	0.728073	0.128413
45	TB217516	[MT3]-FTAGDFSTTVIQNVNK[MT3]	1	NP_057078	51382	ATP6V1D[ATPase, H+ transporting, lysosomal 34kDa, V1 subunit D]	TB217516	77.1102	0.391206	0.420437	0.432215	0.414619	0.0211144		0.399776	0.383629	0.298048	0.360484	0.0546713		0.280587	0.319332	0.282007	0.293975	0.0219708		0.294136	0.304907	0.313059	0.304034	0.00949184		0.289776	0.269784	0.313961	0.291174	0.0221216		0.241193	0.237944	0.327977	0.269038	0.0510687		0.369708	0.290315	0.324738	0.328254	0.0398129
46	TB217526	[MT3]-K[MT3]YSFMAVIHFAGLK[MT3]	2	NP_000394: NP_001008217: NP_001121093	2582	GALE[UDP-galactose-4-epimerase]	TB217526	256.1				#DIV/0!	#DIV/0!					#DIV/0!	#DIV/0!					#DIV/0!	#DIV/0!					#DIV/0!	#DIV/0!					#DIV/0!	#DIV/0!					#DIV/0!	#DIV/0!					#DIV/0!	#DIV/0!
48	TB217965	[MT3]-K[MT3]AAELAK[MT3]	1	NP_004137	4713	NDUFB7[NADH dehydrogenase (ubiquinone) 1 beta subcomplex, 7, 18kDa]	TB217965	230.472				#DIV/0!	#DIV/0!					#DIV/0!	#DIV/0!					#DIV/0!	#DIV/0!					#DIV/0!	#DIV/0!					#DIV/0!	#DIV/0!					#DIV/0!	#DIV/0!					#DIV/0!	#DIV/0!
49	TB218189	[MT3]-GAYLLMELAK[MT3]	2	NP_001003794: NP_009214	11343	MGLL[monoglyceride lipase]	TB218189	243.603	0.647877	0.735291	0.84476	0.742643	0.0986473		0.129465	0.110466	0.0901576	0.110029	0.0196572		0.178506	0.168374	0.178277	0.175053	0.00578465		0.124914	0.250258	0.328008	0.234393	0.102472		0.132548	0.166306	0.168444	0.155766	0.0201356		0.130833	0.1827	0.121401	0.144978	0.0330069		0.215699	0.272596	0.198437	0.228911	0.038805
50	TB218251	[MT3]-YDGHLPIEIK[MT3]	1	NP_005737	10135	NAMPT[nicotinamide phosphoribosyltransferase]	TB218251	302.043	2.25576	3.90755	2.32568	2.82967	0.934133		0.57426	0.93201	1.0483	0.851524	0.247057		1.22941	1.02504	1.2343	1.16292	0.119429		1.16568	1.11822	1.58027	1.28805	0.254174		1.01067	1.27062	1.2293	1.1702	0.139691		1.04665	1.04249	1.11264	1.06726	0.0393588		1.20666	0.899372	1.14785	1.08463	0.16311
51	TB218315	[MT3]-TLAMDTILANAK[MT3]	1	NP_612208	132789	GNPDA2[glucosamine-6-phosphate deaminase 2]	TB218315	153.138	0.0792847	0.0921823	0.127311	0.0995926	0.0248558		0.0853256	0.0984616	0.0696357	0.0844743	0.0144318		0.0742185	0.0777193	0.0804255	0.0774545	0.00311197		0.0751616	0.0849697	0.0822553	0.0807955	0.00506438		0.0868957	0.121791	0.0857572	0.098148	0.0204835		0.0873181	0.0892385	0.077966	0.0848409	0.00603074		0.113212	0.069908	0.0900899	0.0910698	0.0216685
52	TB218349	[MT3]-FIEDELQIPVK[MT3]	1	NP_001117	159	ADSS[adenylosuccinate synthase]	TB218349	293.456	0.543895	0.503664	0.498271	0.515277	0.0249304		0.688044	0.887962	0.725192	0.767066	0.106334		0.826614	0.650692	0.672554	0.71662	0.0958829		0.627269	0.627754	0.653879	0.636301	0.0152253		0.73095	0.737664	0.795978	0.754864	0.0357636		0.700182	0.628498	0.647935	0.658872	0.0370725		0.702025	0.894179	0.739727	0.778644	0.101816
53	TB218406	[MT3]-VALVYGQMNEPPGAR	1	NP_001677	506	ATP5B[ATP synthase, H+ transporting, mitochondrial F1 complex, beta polypeptide]	TB218406	90.761	3.00715	2.81768	3.90845	3.24443	0.58281		2.96239	3.40766	3.50728	3.29244	0.290144		2.76494	3.25245	3.45057	3.15599	0.352845		4.08979	4.0904	3.56088	3.91369	0.305539		3.53079	4.19744	3.96306	3.8971	0.338187		3.22753	3.16215	3.74233	3.37733	0.317778		4.13861	3.95807	4.0749	4.05719	0.0915636
54	TB218422	[MT3]-NIIHGSDSVESAEK[MT3]	2	NP_000260: NP_937818	4830	NME1[non-metastatic cells 1, protein (NM23A) expressed in]	TB218422	157.425	1.56983	1.52652	1.21781	1.43805	0.191961		2.94511	2.73799	3.54482	3.07597	0.419033		2.16602	2.4639	2.5702	2.40004	0.209521		2.96588	2.76467	2.44165	2.72407	0.264462		3.12653	2.5552	2.59876	2.76016	0.31803		2.84943	2.46238	3.09833	2.80338	0.320463		2.57899	2.65089	2.86159	2.69716	0.146875
55	TB218561	[MT3]-VIVVGNPANTNC[CAM]LTASK[MT3]	1	NP_005908	4190	MDH1[malate dehydrogenase 1, NAD (soluble)]	TB218561	214.286	3.10021	2.69732	3.15709	2.98487	0.250647		3.56054	3.44268	2.86214	3.28845	0.37387		2.90031	2.85319	3.13811	2.96387	0.152728		3.44345	3.61782	3.42535	3.49554	0.106287		4.75184	4.07402	4.40199	4.40928	0.338968		3.48664	2.94209	3.2396	3.22277	0.272664		3.29958	3.05567	3.18427	3.17984	0.122018
56	TB218657	[MT3]-RIGVFSYGSGLAATLYSLK[MT3]	2	NP_001091742: NP_002121	3157	HMGCS1[3-hydroxy-3-methylglutaryl-CoA synthase 1 (soluble)]	TB218657	652.174	0.209256	0.284423	0.201356	0.231678	0.0458486		0.835789	0.717515	0.817587	0.790297	0.0636848		0.427495	0.427894	0.410206	0.421865	0.0100988		0.603453	0.611061	0.413519	0.542678	0.111919		0.666589	0.962104	0.848932	0.825875	0.149101		0.996913	1.01597	0.881904	0.964929	0.0725302		1.15537	1.14112	1.09816	1.13155	0.0297823
57	TB218745	[MT3]-DRYLPDTLLLEEC[CAM]GLLRK[MT3]	2	NP_000745: NP_001128633: NP_001128634: NP_009294	1312	COMT[catechol-O-methyltransferase]	TB218745	64.9269	0.670616	0.617486	0.653551	0.647218	0.0271256		0.38102	0.456513	0.434713	0.424082	0.0388533		0.396327	0.4241	0.461468	0.427298	0.032688		0.448341	0.467355	0.456689	0.457462	0.00953062		0.468363	0.419587	0.510287	0.466079	0.045393		0.468854	0.445806	0.414758	0.443139	0.0271462		0.42751	0.451773	0.384921	0.421402	0.0338422
58	TB218760	[MT3]-VAVPSTIHC[CAM]DHLIEAQVGGEK[MT3]	1	NP_001089	50	ACO2[aconitase 2, mitochondrial]	TB218760	340.909	4.84068	3.74397	3.37952	3.98806	0.760549		2.64814	3.72813	3.32197	3.23275	0.545498		4.40458	3.08869	3.54538	3.67955	0.668126		4.00087	3.51263	4.37467	3.96272	0.432284		3.3841	4.29139	3.47313	3.71621	0.500106		3.92255	3.91424	4.17088	4.00256	0.145834		4.13169	3.66407	3.72542	3.84039	0.254125
59	TB218761	[MT3]-NLVGSGSEIQFLSEAQDDPQK[MT3]	1	NP_079352	80146	UXS1[UDP-glucuronate decarboxylase 1]	TB218761	142.403				#DIV/0!	#DIV/0!					#DIV/0!	#DIV/0!					#DIV/0!	#DIV/0!					#DIV/0!	#DIV/0!					#DIV/0!	#DIV/0!					#DIV/0!	#DIV/0!					#DIV/0!	#DIV/0!
60	TB218845	[MT3]-GLQVRPAPLSAELQAALAMEPTPGGVK[MT3]	1	NP_002452	4597	MVD[mevalonate (diphospho) decarboxylase]	TB218845	131.296	0.42453	0.393107	0.439587	0.419075	0.0237153		0.44823	0.442694	0.612696	0.501207	0.0965922		0.562423	0.413478	0.341404	0.439102	0.112715		0.289883	0.360514	0.439125	0.363174	0.0746566		0.437088	0.567675	0.476856	0.493873	0.0669358		0.504147	0.562399	0.533716	0.533421	0.0291267		0.532012	0.482796	0.432448	0.482419	0.0497829
61	TB218870	[MT3]-ALK[MT3]LPSTGEGTQFYLFENVDNAQQFK[MT3]	2	NP_001120676: NP_001120677: NP_001120678: NP_002125	3163	HMOX2[heme oxygenase (decycling) 2]	TB218870	81.0168				#DIV/0!	#DIV/0!					#DIV/0!	#DIV/0!					#DIV/0!	#DIV/0!					#DIV/0!	#DIV/0!					#DIV/0!	#DIV/0!					#DIV/0!	#DIV/0!					#DIV/0!	#DIV/0!
62	TB218896	[MT3]-VFVTR	1	NP_036335	9380	GRHPR[glyoxylate reductase/hydroxypyruvate reductase]	TB218896	656.098	1.29719	1.20209	1.34893	1.28274	0.074481		0.886941	1.27968	0.881967	1.0162	0.2282		0.946793	0.852927	1.05253	0.950751	0.099862		1.13001	1.53622	1.14288	1.2697	0.230903		1.26483	1.28077	1.42851	1.3247	0.0902516		1.20341	1.05524	0.850465	1.03637	0.177226		1.08275	1.15772	1.10442	1.11496	0.038581
63	TB218920	[MT3]-VVLISR	1	NP_057226	51144	HSD17B12[hydroxysteroid (17-beta) dehydrogenase 12]	TB218920	235.572	1.27132	1.24291	1.59851	1.37091	0.197612		2.22411	1.34221	1.086	1.55077	0.597035		1.0077	1.05556	1.40959	1.15762	0.219525		1.88851	1.29888	1.34952	1.51231	0.326787		1.17817	1.241	1.50907	1.30941	0.175738		1.20006	1.36301	1.17671	1.24659	0.101493		1.29402	1.48888	1.23652	1.33981	0.132265
64	TB218940	[MT3]-GLNPGK[MT3]	1	NP_002991	6390	SDHB[succinate dehydrogenase complex, subunit B, iron sulfur (Ip)]	TB218940	600	0.980319	1.13265	1.28585	1.13294	0.152764		1.46395	1.20455	1.26088	1.30979	0.136445		1.60414	1.37718	1.27097	1.41743	0.17019		1.2463	1.43047	1.27099	1.31592	0.0999701		1.45742	1.43663	1.76203	1.55203	0.182161		1.41768	1.23422	1.18889	1.28026	0.121143		1.46226	1.20444	1.24213	1.30294	0.139252
65	TB219019	[MT3]-VNQLLK[MT3]	1	NP_002563	5049	PAFAH1B2[platelet-activating factor acetylhydrolase 1b, catalytic subunit 2 (30kDa)]	TB219019	647.177	2.90618	1.66775	2.08586	2.21993	0.630008		2.03547	2.59675	2.0201	2.21744	0.328578		1.72996	1.30068	1.98865	1.6731	0.347493		1.95536	1.91281	1.74155	1.86991	0.113179		1.892	1.51221	1.53546	1.64655	0.21288		1.4827	1.8236	1.76967	1.69199	0.183249		1.94835	2.31393	2.54535	2.26921	0.301
66	TB219041	[MT3]-RSGQVLEVSGSK[MT3]	1	NP_001684	526	ATP6V1B2[ATPase, H+ transporting, lysosomal 56/58kDa, V1 subunit B2]	TB219041	261.485	0.87201	0.908767	1.00006	0.926945	0.0659323		0.634775	0.734578	0.642719	0.670691	0.0554704		0.62267	0.686578	0.661726	0.656991	0.0322163		0.775826	0.780104	0.830395	0.795442	0.0303457		0.678981	0.732807	0.781993	0.73126	0.0515234		0.608603	0.647311	0.710165	0.65536	0.0512573		0.748663	0.81153	0.78984	0.783345	0.031933
67	TB219078	[MT3]-DIDPEGK[MT3]	1	NP_006223	5437	POLR2H[polymerase (RNA) II (DNA directed) polypeptide H]	TB219078	221.27	0.504497	0.676149	0.495394	0.55868	0.101833		1.27009	1.27704	1.66838	1.40517	0.227972		1.42498	1.20814	1.21256	1.28189	0.123938		1.56659	1.47809	1.3409	1.46186	0.11372		1.55193	1.33761	1.29973	1.39642	0.135995		0.982441	1.29222	1.19043	1.15503	0.157895		1.46524	1.49989	1.51303	1.49272	0.0246856
68	TB219118	[MT3]-K[MT3]AEPVK[MT3]	1	NP_006582	10714	POLD3[polymerase (DNA-directed), delta 3, accessory subunit]	TB219118	294.85	0.081877	0.0885408	0.0773192	0.082579	0.00564362					#DIV/0!	#DIV/0!		0.160614	0.189098	0.191658	0.180457	0.0172319		0.231012	0.240521	0.783344	0.418292	0.316179		0.226332	0.240897	0.244553	0.237261	0.0096394		0.229309	0.221281	0.189928	0.213506	0.0208101		0.215033	0.180021	0.199634	0.19823	0.0175481
69	TB219131	[MT3]-K[MT3]LAVEK[MT3]	1	NP_001922	1737	DLAT[dihydrolipoamide S-acetyltransferase]	TB219131	230.769	0.275589	0.26063	0.259473	0.265231	0.008989		0.297066	0.267508	0.290292	0.284955	0.0154851		0.227417	0.213349	0.275707	0.238824	0.0327063		0.343175	0.303116	0.267321	0.304538	0.0379469		0.267392	0.299066	0.244785	0.270414	0.0272668		0.205779	0.242942	0.259712	0.236144	0.0276018		0.238129	0.292639	0.242017	0.257595	0.0304111
70	TB219200	[MT3]-ELIDHSPK[MT3]	1	NP_002483	4711	NDUFB5[NADH dehydrogenase (ubiquinone) 1 beta subcomplex, 5, 16kDa]	TB219200	196.685	0.640641	0.812147	0.607325	0.686705	0.109906		0.591992	0.58502	0.67198	0.61633	0.0483195		0.685009	0.626516	0.650624	0.65405	0.0293963		0.774741	0.843881	0.673765	0.764129	0.0855532		0.777069	0.757466	0.754021	0.762852	0.0124325		0.555742	0.614394	0.711914	0.62735	0.0788877		0.727911	0.685068	0.650405	0.687794	0.0388249
71	TB219227	[MT3]-LLLPHWAK[MT3]	2	NP_000148: NP_001005741: NP_001005742: NP_001165282: NP_001165283	2629	GBA[glucosidase, beta, acid]	TB219227	181.784	0.430819	0.42138	0.447701	0.4333	0.0133346		0.152812	0.159165	0.210424	0.174134	0.0315882		0.140827	0.170817	0.209579	0.173741	0.034469		0.184407	0.217162	0.163572	0.18838	0.0270149		0.141388	0.150889	0.184111	0.158796	0.022432		0.166151	0.16135	0.123338	0.15028	0.0234557		0.15954	0.14953	0.17732	0.16213	0.0140748
72	TB219332	[MT3]-NTETEESLVK[MT3]	2	NP_000849: NP_001152862: NP_001152863	2987	GUK1[guanylate kinase 1]	TB219332	257.399				#DIV/0!	#DIV/0!					#DIV/0!	#DIV/0!					#DIV/0!	#DIV/0!					#DIV/0!	#DIV/0!					#DIV/0!	#DIV/0!					#DIV/0!	#DIV/0!					#DIV/0!	#DIV/0!
73	TB219479	[MT3]-K[MT3]PLFFGEGTVLR	2	NP_001127845: NP_036361	22978	NT5C2[5'-nucleotidase, cytosolic II]	TB219479	206.002	0.081106	0.0991815	0.0975176	0.0926017	0.00999029		0.0404273	0.0445349	0.0379472	0.0409698	0.0033272		0.0461307	0.0436498	0.0513108	0.0470304	0.00390897		0.0970232	0.0494612	0.0188903	0.0551249	0.0393732		0.0454063	0.0506273	0.0394365	0.0451567	0.00559958		0.0497821	0.0479759	0.0383897	0.0453825	0.00612298		0.031611	0.049696	0.0352202	0.0388424	0.00957113
74	TB219496	[MT3]-K[MT3]FGTINIVHPK[MT3]	2	NP_066977: NP_478059	29968	PSAT1[phosphoserine aminotransferase 1]	TB219496	82.9107	0.780817	0.915223	0.78864	0.828227	0.0754427		1.23949	1.40534	1.42198	1.3556	0.1009		1.33655	1.19999	1.09185	1.20947	0.122625		0.999301	1.22581	1.14711	1.12407	0.115		0.927456	1.23256	1.19284	1.11762	0.165881		1.18506	1.10394	1.18169	1.1569	0.0458941		1.55423	1.29601	1.28153	1.37726	0.153433
75	TB219665	[MT3]-QLC[CAM]EDWEVVPEPVAR	1	NP_000779	1633	DCK[deoxycytidine kinase]	TB219665	108.822	0.445997	0.508046	0.471552	0.475199	0.0311849		0.409623	0.306766	0.422244	0.379544	0.0633429		0.523031	0.513894	0.559701	0.532209	0.0242436		0.346169	0.457515	0.39057	0.398085	0.0560519		0.443579	0.409813	0.376581	0.409991	0.0334996		0.468641	0.355489	0.388563	0.404231	0.0581803		0.420799	0.396928	0.372355	0.396694	0.0242225
76	TB219739	[MT3]-VLTEDEMGHPEIGDAIAR	2	NP_001129293: NP_001129294: NP_001995	2224	FDPS[farnesyl diphosphate synthase]	TB219739	191.384	0.95274	0.874717	0.854151	0.893869	0.0520099		1.21426	1.13607	1.22833	1.19289	0.0497039		1.11388	1.12887	1.00572	1.08282	0.0671948		1.03982	0.978353	0.957951	0.992042	0.0426173		1.44287	1.40583	1.51419	1.4543	0.0550775		1.46884	1.17238	1.26183	1.30102	0.152068		1.09793	1.48639	1.29863	1.29432	0.194267
78	TB220677	[MT3]-SAHVPSLQR	2	NP_001070020: NP_061147	55902	ACSS2[acyl-CoA synthetase short-chain family member 2]	TB220677	368.984	0.381932	0.751258	0.359254	0.497481	0.22007		0.210961	0.152019	0.222818	0.195266	0.0379191		0.177241	0.375942	0.403773	0.318985	0.12354		0.148335	0.274767	0.577668	0.33359	0.220628		0.206015	0.510881	0.464111	0.393669	0.164187		0.941126	1.49637	1.25195	1.22981	0.278283		1.24879	0.277602	1.56878	1.03172	0.6724
79	TB220748	[MT3]-LHQELGAK[MT3]	2	NP_000019: NP_000633: NP_000634: NP_000635: NP_000636: NP_000637	178	AGL[amylo-alpha-1, 6-glucosidase, 4-alpha-glucanotransferase]	TB220748	236.663				#DIV/0!	#DIV/0!					#DIV/0!	#DIV/0!					#DIV/0!	#DIV/0!					#DIV/0!	#DIV/0!					#DIV/0!	#DIV/0!					#DIV/0!	#DIV/0!					#DIV/0!	#DIV/0!
80	TB220812	[MT3]-SLALGGK[MT3]K[MT3]	1	NP_037460	29920	PYCR2[pyrroline-5-carboxylate reductase family, member 2]	TB220812	482.056				#DIV/0!	#DIV/0!					#DIV/0!	#DIV/0!					#DIV/0!	#DIV/0!					#DIV/0!	#DIV/0!			0.722274		0.722274	#DIV/0!					#DIV/0!	#DIV/0!					#DIV/0!	#DIV/0!
81	TB221364	[MT3]-HVFLTGPPGVGK[MT3]	1	NP_115700	84284	C1orf57[chromosome 1 open reading frame 57]	TB221364	323.864	0.319335	0.322114	0.291887	0.311112	0.0167071		0.3164	0.351474	0.306652	0.324842	0.023573		0.31272	0.273077	0.310725	0.298841	0.0223346		0.247452	0.29609	0.361018	0.30152	0.0569772		0.413079	0.333642	0.308175	0.351632	0.0547172		0.318129	0.309065	0.249129	0.292108	0.0374953		0.300075	0.340559	0.515715	0.385449	0.114615
82	TB221610	[MT3]-GSTLDLSDLEAEK[MT3]	1	NP_005054	6319	SCD[stearoyl-CoA desaturase (delta-9-desaturase)]	TB221610	236.087	0.217699	0.301158	0.270054	0.26297	0.042178		1.24008	1.16129	1.44791	1.28309	0.148071		1.15096	0.81855	0.836749	0.935419	0.186885		0.752749	0.96081	0.826057	0.846539	0.105532		1.01212	1.03989	0.847378	0.966461	0.10406		0.973567	1.08237	0.914643	0.990194	0.0850926		0.916731	0.918901	0.977401	0.937678	0.0344183
83	TB222729	[MT3]-IVTVK[MT3]	1	NP_002624	5236	PGM1[phosphoglucomutase 1]	TB222729	600				#DIV/0!	#DIV/0!					#DIV/0!	#DIV/0!					#DIV/0!	#DIV/0!					#DIV/0!	#DIV/0!					#DIV/0!	#DIV/0!					#DIV/0!	#DIV/0!					#DIV/0!	#DIV/0!
84	TB222747	[MT3]-FVVDVR	1	NP_006010	10312	TCIRG1[T-cell, immune regulator 1, ATPase, H+ transporting, lysosomal V0 subunit A3]	TB222747	248.779				#DIV/0!	#DIV/0!					#DIV/0!	#DIV/0!					#DIV/0!	#DIV/0!					#DIV/0!	#DIV/0!					#DIV/0!	#DIV/0!					#DIV/0!	#DIV/0!					#DIV/0!	#DIV/0!
85	TB222916	[MT3]-AALTGLLHR	1	NP_000174	3032	HADHB[hydroxyacyl-CoA dehydrogenase/3-ketoacyl-CoA thiolase/enoyl-CoA hydratase (trifunctional protein), beta subunit]	TB222916	186.092	1.71143	1.68844	1.68611	1.69533	0.013993		1.05035	0.868472	1.01967	0.979498	0.0973672		1.14046	1.23425	1.25612	1.21028	0.0614428		1.37561	1.40156	1.46911	1.41543	0.0482674		1.40811	1.41503	1.48127	1.4348	0.0403906		1.27733	1.26453	1.23204	1.25797	0.0233438		1.52075	1.50908	1.25602	1.42862	0.14959
86	TB222966	[MT3]-AHEWMFPV	2	NP_001158245: NP_001181	587	BCAT2[branched chain amino-acid transaminase 2, mitochondrial]	TB222966	158.058	0.210946	0.219856	0.187106	0.205969	0.0169326		0.256979	0.247597	0.232362	0.245646	0.0124241		0.208214	0.269933	0.19803	0.225392	0.0389077		0.255767	0.353645	0.266851	0.292088	0.0535978		0.249886	0.252577	0.290669	0.264377	0.0228091		0.233698	0.291696	0.268549	0.264647	0.0291951		0.18803	0.307119	0.28429	0.259813	0.0632053
87	TB222995	[MT3]-GLMLVHNK[MT3]	1	NP_005462	10007	GNPDA1[glucosamine-6-phosphate deaminase 1]	TB222995	179.685	0.194965	0.239897	0.290399	0.241754	0.0477444		0.376847	0.429769	0.399269	0.401962	0.0265632		0.383298	0.394581	0.419943	0.399274	0.0187675		0.514514	0.55107	0.538585	0.534723	0.0185813		0.704397	0.760308	0.641602	0.702102	0.0593859		0.624669	0.937594	0.746723	0.769662	0.157719		0.859159	0.932929	0.728828	0.840306	0.103348
88	TB223004	[MT3]-SRSEVDLTR	2	NP_001002000: NP_001002001: NP_001002002: NP_057660	51292	GMPR2[guanosine monophosphate reductase 2]	TB223004	101.029	0.200552	0.257046	0.19669	0.218096	0.0337868		0.234986	0.214363	0.272424	0.240591	0.0294335		0.248622	0.196735	0.252635	0.232664	0.03118		0.236668	0.19584	0.258017	0.230175	0.0315931		0.242753	0.244646	0.250294	0.245898	0.00392343		0.231086	0.236329	0.252523	0.239979	0.0111749		0.275497	0.209948	0.281035	0.255494	0.0395408
89	TB223077	[MT3]-DQNIFVQK[MT3]	1	NP_000703	644	BLVRA[biliverdin reductase A]	TB223077	160.059	0.440171	0.395013	0.389607	0.408264	0.0277647		0.322138	0.292099	0.237104	0.28378	0.0431229		0.204983	0.257034	0.281577	0.247865	0.0391118		0.248385	0.263306	0.297808	0.269833	0.0253496		0.247261	0.227624	0.243678	0.239521	0.0104577		0.271795	0.253407	0.26032	0.261841	0.00928815		0.204902	0.26439	0.228135	0.232476	0.0299803
90	TB223115	[MT3]-DVQTALALAK[MT3]	2	NP_001032900: NP_004484	3028	HSD17B10[hydroxysteroid (17-beta) dehydrogenase 10]	TB223115	311.893	1.3857	1.49505	1.38288	1.42121	0.0639612		1.46394	1.40483	1.36227	1.41034	0.0510583		1.76336	1.58354	1.35045	1.56579	0.207031		1.82626	1.63532	1.76915	1.74358	0.0980035		1.74674	1.6968	1.57617	1.67324	0.087691		1.35028	1.52875	1.30968	1.39624	0.116541		1.49034	1.50633	1.62991	1.54219	0.0763868
91	TB223118	[MT3]-TLLWTELFR	1	NP_002487	4728	NDUFS8[NADH dehydrogenase (ubiquinone) Fe-S protein 8, 23kDa (NADH-coenzyme Q reductase)]	TB223118	381.877				#DIV/0!	#DIV/0!					#DIV/0!	#DIV/0!					#DIV/0!	#DIV/0!					#DIV/0!	#DIV/0!					#DIV/0!	#DIV/0!					#DIV/0!	#DIV/0!					#DIV/0!	#DIV/0!
92	TB223146	[MT3]-TLLELLDMK[MT3]	2	NP_001180308: NP_060329	54963	UCKL1[uridine-cytidine kinase 1-like 1]	TB223146	124.042	0.0278651	0.0253789	0.0159533	0.0230658	0.00628375		0.0396934	0.0440941	0.0283978	0.0373951	0.00809662		0.0384885	0.0399197	0.0327977	0.0370686	0.00376736		0.0322509	0.0271713	0.025889	0.0284371	0.0033645		0.0411516	0.0383002	0.0358099	0.0384205	0.00267289		0.0429888	0.0496167	0.0310885	0.0412313	0.00938831		0.0484838	0.0420281	0.0313408	0.0406175	0.0086581
93	TB223153	[MT3]-DLFDPIIEDR	1	NP_001814	1152	CKB[creatine kinase, brain]	TB223153	149.056	1.33753	1.79058	1.48222	1.53678	0.231396		0.724834	0.876216	0.934974	0.845341	0.108419		0.773299	0.481229	0.547698	0.600742	0.15309		0.249037	0.324776	0.244556	0.27279	0.045077		0.253152	0.156821	0.179344	0.196439	0.0503898		0.181121	0.244036	0.201816	0.208991	0.0320653		0.197517	0.38243	0.178117	0.252688	0.112778
94	TB223325	[MT3]-VQEQLGNDVVEK[MT3]	1	NP_000294	5373	PMM2[phosphomannomutase 2]	TB223325	109.48	0.582209	0.474994	0.561209	0.53947	0.0568167		0.441883	0.443164	0.422775	0.435941	0.0114202		0.369443	0.530775	0.349385	0.416534	0.0994422		0.467671	0.465412	0.416803	0.449962	0.0287386		0.462361	0.391611	0.355318	0.403097	0.0544381		0.339334	0.503356	0.381527	0.408072	0.0851722		0.524933	0.428827	0.433914	0.462558	0.0540782
95	TB223327	[MT3]-FFHETEAPRPK[MT3]	1	NP_002481	4700	NDUFA6[NADH dehydrogenase (ubiquinone) 1 alpha subcomplex, 6, 14kDa]	TB223327	301.13	0.49146	0.527637	0.622523	0.547206	0.0676874		0.577928	0.435185	0.519214	0.510776	0.0717448		0.422501	0.535099	0.598813	0.518804	0.0892783		0.492671	0.854605	0.631608	0.659628	0.182586		0.637578	0.528597	0.459464	0.54188	0.0897966		0.410693	0.343592	0.384869	0.379718	0.0338455		0.461694	0.498196	0.627134	0.529008	0.0869176
96	TB223390	[MT3]-DADVQNFVSFISK[MT3]	2	NP_001171500: NP_001910	1632	DCI[dodecenoyl-CoA isomerase]	TB223390	72.0751	0.892494	0.850187	0.894523	0.879068	0.025032		0.969149	1.00153	0.915817	0.962164	0.0432788		1.24127	1.15973	0.908751	1.10325	0.173304		1.4695	1.61897	1.33939	1.47595	0.139902		1.12774	1.10082	1.26346	1.16401	0.0871747		1.1197	1.16408	1.01619	1.09999	0.0758862		1.08833	1.12221	0.908347	1.03963	0.114948
97	TB223402	[MT3]-ALPSQGLSSSAVLEK[MT3]	1	NP_003892	8879	SGPL1[sphingosine-1-phosphate lyase 1]	TB223402	108.346	0.332388	0.441482	0.257672	0.343847	0.0924391		0.259557	0.26265	0.20419	0.242132	0.0328954		0.211873	0.381394	0.25619	0.283152	0.0879178		0.261967	0.268977	0.296519	0.275821	0.0182642		0.361669	0.238167	0.316071	0.305302	0.0624513		0.219592	0.236976	0.232743	0.22977	0.00906492		0.22725	0.165917	0.240104	0.21109	0.0396455
99	TB223471	[MT3]-NIYGNIEDLVVHIK[MT3]	1	NP_003650	8540	AGPS[alkylglycerone phosphate synthase]	TB223471	242.532	0.358428	0.423763	0.303281	0.361824	0.0603127		0.436557	0.291984	0.349246	0.359262	0.0728054		0.674625	0.475013	0.469328	0.539655	0.116922		0.414747	0.426994	0.563018	0.468253	0.0822971		0.375752	0.60121	0.617049	0.531337	0.134973		0.405043	0.312228	0.350107	0.355793	0.0466683		0.526962	0.529493	0.518816	0.52509	0.00557956
100	TB223645	[MT3]-MVLAAAGGVEHQQLLDLAQK[MT3]	1	NP_003356	7384	UQCRC1[ubiquinol-cytochrome c reductase core protein I]	TB223645	190.974	0.73419	0.905674	0.8253	0.821721	0.0857981		1.00061	1.10838	1.00954	1.03951	0.0598106		0.95308	1.07142	0.94634	0.990279	0.0703491		1.21742	1.15185	1.17882	1.1827	0.0329593		0.933774	1.2025	1.10246	1.07958	0.135818		0.960132	0.89602	0.974182	0.943445	0.0416674		1.07764	1.05616	0.973075	1.03563	0.0552258
101	TB223865	[MT3]-DLVVQR	1	NP_002617	5211	PFKL[phosphofructokinase, liver]	TB223865	340.909	0.895674	1.19263	0.919818	1.00271	0.164917		0.648925	0.439761	0.76046	0.616382	0.162807		0.698384	0.860368	0.523682	0.694144	0.168383		0.680568	0.581566	0.627101	0.629745	0.0495541		1.036	0.583789	0.634122	0.751305	0.247837		0.60111	4.25844	0.562992	1.80751	2.12265		0.55468	0.849805	0.633927	0.67947	0.152743
102	TB223901	[MT3]-AAENIK[MT3]	1	NP_009191	11313	LYPLA2[lysophospholipase II]	TB223901	806.862				#DIV/0!	#DIV/0!					#DIV/0!	#DIV/0!					#DIV/0!	#DIV/0!					#DIV/0!	#DIV/0!					#DIV/0!	#DIV/0!					#DIV/0!	#DIV/0!					#DIV/0!	#DIV/0!
103	TB223921	[MT3]-IFDAAK[MT3]	1	NP_005521	3419	IDH3A[isocitrate dehydrogenase 3 (NAD+) alpha]	TB223921	340.909				#DIV/0!	#DIV/0!					#DIV/0!	#DIV/0!					#DIV/0!	#DIV/0!					#DIV/0!	#DIV/0!					#DIV/0!	#DIV/0!					#DIV/0!	#DIV/0!					#DIV/0!	#DIV/0!
104	TB223995	[MT3]-VLVTGAGK[MT3]	1	NP_057370	51181	DCXR[dicarbonyl/L-xylulose reductase]	TB223995	107.956				#DIV/0!	#DIV/0!					#DIV/0!	#DIV/0!					#DIV/0!	#DIV/0!					#DIV/0!	#DIV/0!					#DIV/0!	#DIV/0!					#DIV/0!	#DIV/0!					#DIV/0!	#DIV/0!
105	TB224054	[MT3]-GINHLLK[MT3]	1	NP_000937	5557	PRIM1[primase, DNA, polypeptide 1 (49kDa)]	TB224054	404.76	0.140765	0.223842	0.25468	0.206429	0.0589197		0.319771	0.525424	0.303287	0.382828	0.123767		0.282984	0.693239	0.645011	0.540411	0.224239		0.376189	0.394115	0.363934	0.378079	0.0151791		0.532354	0.436819	0.608527	0.5259	0.0860359		0.33939	0.454194	0.431003	0.408195	0.0607052		0.318382	0.321823	0.377534	0.339246	0.0332025
106	TB224069	[MT3]-ELLLAEK[MT3]	1	NP_077734	5321	PLA2G4A[phospholipase A2, group IVA (cytosolic, calcium-dependent)]	TB224069	272.319				#DIV/0!	#DIV/0!					#DIV/0!	#DIV/0!					#DIV/0!	#DIV/0!					#DIV/0!	#DIV/0!					#DIV/0!	#DIV/0!					#DIV/0!	#DIV/0!					#DIV/0!	#DIV/0!
107	TB224112	[MT3]-RVVLLAEGR	1	NP_006612	10768	AHCYL1[adenosylhomocysteinase-like 1]	TB224112	158.562				#DIV/0!	#DIV/0!					#DIV/0!	#DIV/0!				0.112409	0.112409	#DIV/0!					#DIV/0!	#DIV/0!					#DIV/0!	#DIV/0!					#DIV/0!	#DIV/0!					#DIV/0!	#DIV/0!
108	TB224198	[MT3]-EGIVLHSTK[MT3]	2	NP_001121699: NP_001177313: NP_001177317: NP_005467	10020	GNE[glucosamine (UDP-N-acetyl)-2-epimerase/N-acetylmannosamine kinase]	TB224198	397.159				#DIV/0!	#DIV/0!					#DIV/0!	#DIV/0!					#DIV/0!	#DIV/0!					#DIV/0!	#DIV/0!					#DIV/0!	#DIV/0!					#DIV/0!	#DIV/0!					#DIV/0!	#DIV/0!
109	TB224201	[MT3]-K[MT3]LGGDPEK[MT3]	1	NP_002188	48	ACO1[aconitase 1, soluble]	TB224201	214.286	0.745242	0.83387	0.846035	0.808382	0.0550186		0.35916	0.322531	0.270178	0.31729	0.0447217		0.215287	0.288017	0.30149	0.268265	0.0463719		0.246461	0.235605	0.227303	0.236456	0.00960723		0.324105	0.282132	0.29833	0.301522	0.0211679		0.226242	0.250772	0.301992	0.259669	0.0386506		0.217364	0.303568	0.282784	0.267905	0.0449868
110	TB224269	[MT3]-EVMLVGIGDK[MT3]	2	NP_001001973: NP_005165	509	ATP5C1[ATP synthase, H+ transporting, mitochondrial F1 complex, gamma polypeptide 1]	TB224269	157.581	1.5351	1.38264	1.44276	1.4535	0.0767937		1.65725	1.6086	1.60445	1.62343	0.0293583		1.61755	1.51688	1.62691	1.58711	0.0610036		1.87789	1.72292	1.75334	1.78472	0.0821097		1.95733	1.70263	1.82934	1.82976	0.127352		1.58585	1.62019	1.51114	1.57239	0.0557544		1.78613	1.89203	1.68879	1.78898	0.101649
111	TB224526	[MT3]-SLGAEHVITEEELR	2	NP_001019903: NP_057095	51102	MECR[mitochondrial trans-2-enoyl-CoA reductase]	TB224526	85.1613	0.0682817	0.0797943	0.079753	0.075943	0.00663492		0.0823315	0.0685837	0.0724539	0.0744564	0.0070893		0.142349	0.119705	0.0675502	0.109868	0.0383572		0.124334	0.0935749	0.054122	0.0906769	0.0351955		0.0955456	0.0609187	0.0764038	0.0776227	0.0173456		0.0480327	0.0409152		0.044474	0.00503288		0.0671634	0.111568	0.091037	0.0899228	0.0222233
112	TB224558	[MT3]-RVVAEPVELAQEFR	1	NP_004542	4722	NDUFS3[NADH dehydrogenase (ubiquinone) Fe-S protein 3, 30kDa (NADH-coenzyme Q reductase)]	TB224558	96.0795				#DIV/0!	#DIV/0!					#DIV/0!	#DIV/0!					#DIV/0!	#DIV/0!					#DIV/0!	#DIV/0!					#DIV/0!	#DIV/0!					#DIV/0!	#DIV/0!					#DIV/0!	#DIV/0!
113	TB224564	[MT3]-YWLYYLHPVLQR	1	NP_001488	2683	B4GALT1[UDP-Gal:betaGlcNAc beta 1,4- galactosyltransferase, polypeptide 1]	TB224564	138.101	0.236889	0.206877	0.165252	0.203006	0.0359749		0.281728	0.218143	0.17091	0.223594	0.0556095		0.171983	0.192996	0.167472	0.177484	0.0136221		0.170486	0.305243	0.159188	0.211639	0.0812601		0.207059	0.250494		0.228777	0.0307129		0.192844	0.205837	0.196385	0.198355	0.00671682		0.202664	0.178643	0.183204	0.18817	0.0127574
114	TB224687	[MT3]-GLDPARVNVPVIGGHAGK[MT3]	1	NP_005909	4191	MDH2[malate dehydrogenase 2, NAD (mitochondrial)]	TB224687	214.286	3.2939	3.45571	3.4677	3.40577	0.0970657		2.70694	3.63083	3.5636	3.30046	0.515101		2.47183	2.94815	2.87165	2.76388	0.255796		4.47591	4.08092	4.2569	4.27124	0.197888		4.27875	4.35202	4.04166	4.22414	0.162227		4.11042	3.78437	4.07568	3.99015	0.179059		4.25701	3.73802	3.8403	3.94511	0.274911
115	TB224760	[MT3]-INAWNSPTLPIYEPGLK[MT3]	2	NP_001171629: NP_003350	7358	UGDH[UDP-glucose 6-dehydrogenase]	TB224760	96.1337	1.23111	1.38202	1.23835	1.28383	0.0851129		1.13677	1.00272	0.988038	1.04251	0.0819644		1.03456	0.800863	1.0462	0.960541	0.138408		0.990751	0.865105	0.912391	0.922749	0.0634606		1.01257	1.04869	0.877907	0.979724	0.0900061		0.784876	0.840687	0.776755	0.800773	0.0348045		0.88343	0.979052	0.906252	0.922911	0.0499403
116	TB224900	[MT3]-AIVFRPFK[MT3]GEVVDAVVTQVNK[MT3]	1	NP_002687	5436	POLR2G[polymerase (RNA) II (DNA directed) polypeptide G]	TB224900	163.838	0.281681	0.336279	0.376719	0.33156	0.0476948		0.527857	0.441082	0.327732	0.432224	0.100357		0.480473	0.392602	0.439429	0.437501	0.0439675		0.396172	0.423058	0.494966	0.438065	0.051078		0.317483	0.329158	0.39769	0.348111	0.0433319		0.37496	0.529411	0.252134	0.385502	0.138938		0.42072	0.33615	0.332305	0.363058	0.0499736
117	TB225201	[MT3]-SLYPLTFIQVK[MT3]	2	NP_000395: NP_001073279: NP_001129074	2720	GLB1[galactosidase, beta 1]	TB225201	126.266	0.312205	0.399943	0.428689	0.380279	0.0606807		0.161691	0.107264	0.127927	0.132294	0.0274753		0.133838	0.165186	0.117249	0.138758	0.0243439		0.172677	0.130059	0.174823	0.159186	0.0252479		0.140858	0.189379	0.183058	0.171098	0.0263786		0.108624	0.163011	0.192729	0.154788	0.0426514		0.136099	0.156676	0.109656	0.134144	0.0235711
118	TB225229	[MT3]-LFTPDVIR	2	NP_001161807: NP_002387	4200	ME2[malic enzyme 2, NAD(+)-dependent, mitochondrial]	TB225229	211.265	0.422296	0.274453	0.275074	0.323941	0.0851783		0.455522	0.484662	0.450499	0.463561	0.0184455		0.397178	0.555669	0.606777	0.519875	0.109288		0.683351	0.624364	0.64536	0.651025	0.0298989		0.620234	0.523519	0.646398	0.596717	0.0647273		0.642153	0.689457	0.694525	0.675378	0.0288854		0.720771	0.588855	0.62838	0.646002	0.0677002
119	TB225294	[MT3]-RLNVTPLAR	1	NP_000010	38	ACAT1[acetyl-CoA acetyltransferase 1]	TB225294	214.286	1.79298	2.03082	1.62492	1.81624	0.203947		1.84356	2.1122	2.05227	2.00268	0.141019		1.99755	1.92453	2.10244	2.00817	0.0894328		2.60392	2.55601	2.49492	2.55162	0.0546333		2.52821	2.20803	2.44149	2.39258	0.165601		2.27943	2.25188	2.35798	2.29643	0.0550536		2.08234	2.52391	2.43272	2.34632	0.233119
120	TB225350	[MT3]-C[CAM]FHQLMK[MT3]	2	NP_001158503: NP_036277	1841	DTYMK[deoxythymidylate kinase (thymidylate kinase)]	TB225350	173.689	0.692749	1.31058	0.70254	0.901957	0.353913		0.764994	0.593615	0.92058	0.75973	0.163546		0.733417	0.829438	0.778719	0.780525	0.0480362		0.921485	0.788772	0.815243	0.841834	0.0702386		1.44637	1.02907	0.579959	1.01846	0.433301		1.09242	0.980346	0.713569	0.928777	0.194617		0.582395	0.619221	0.773684	0.658434	0.101494
121	TB225367	[MT3]-IEANEALVK[MT3]	2	NP_001001975: NP_001678	513	ATP5D[ATP synthase, H+ transporting, mitochondrial F1 complex, delta subunit]	TB225367	562.15				#DIV/0!	#DIV/0!					#DIV/0!	#DIV/0!		1.42626	1.73228	2.34048	1.83301	0.465363					#DIV/0!	#DIV/0!					#DIV/0!	#DIV/0!					#DIV/0!	#DIV/0!					#DIV/0!	#DIV/0!
122	TB225493	[MT3]-VAQILK[MT3]EPK[MT3]	1	NP_001688	539	ATP5O[ATP synthase, H+ transporting, mitochondrial F1 complex, O subunit]	TB225493	481.053				#DIV/0!	#DIV/0!					#DIV/0!	#DIV/0!					#DIV/0!	#DIV/0!					#DIV/0!	#DIV/0!					#DIV/0!	#DIV/0!					#DIV/0!	#DIV/0!					#DIV/0!	#DIV/0!
123	TB225574	[MT3]-LLFEGAGSNPGDK[MT3]	1	NP_004682	9114	ATP6V0D1[ATPase, H+ transporting, lysosomal 38kDa, V0 subunit d1]	TB225574	122.247	1.11899	0.961397	0.935457	1.00528	0.0993273		0.439606	0.539891	0.526635	0.502044	0.0544777		0.6241	0.567707	0.558222	0.583343	0.0356136		0.569838	0.591361	0.525507	0.562235	0.0335791		0.526826	0.558412	0.571008	0.552082	0.0227612		0.478919	0.523144	0.615924	0.539329	0.0699222		0.562915	0.451619	0.566534	0.527023	0.0653264
124	TB225594	[MT3]-NLDGISHAPNAVK[MT3]	1	NP_003869	8836	GGH[gamma-glutamyl hydrolase (conjugase, folylpolygammaglutamyl hydrolase)]	TB225594	115.948	0.728915	0.794289	0.643657	0.722287	0.0755341		0.461258	0.364521	0.365449	0.397076	0.0555849		0.799655	0.71104	0.838354	0.783016	0.0652676		0.714776	0.855186	0.70914	0.759701	0.082741		0.671982	0.614694	0.618193	0.634956	0.0321128		0.468598	0.479594	0.373516	0.44057	0.0583296		0.634708	0.725505	0.523506	0.627906	0.101171
125	TB225625	[MT3]-K[MT3]VVEDIEYLK[MT3]	1	NP_004535	4705	NDUFA10[NADH dehydrogenase (ubiquinone) 1 alpha subcomplex, 10, 42kDa]	TB225625	126.272	0.248574	0.19092	0.291412	0.243635	0.0504277		0.191142	0.217694	0.194272	0.201036	0.0145109		0.156349	0.254486	0.143515	0.184783	0.0607043		0.190057	0.200478	0.243091	0.211208	0.0280982		0.129388	0.227709	0.219983	0.19236	0.0546723		0.186885	0.225521	0.183026	0.198477	0.0235		0.21735	0.178305	0.252712	0.216122	0.0372184
126	TB225646	[MT3]-GSIVWQEVFDDK[MT3]	1	NP_000512	3074	HEXB[hexosaminidase B (beta polypeptide)]	TB225646	291.87	11.5299	14.2556	11.8101	12.5319	1.49936		3.42118	3.55196	3.52392	3.49902	0.0688515		5.43232	3.64216	4.05285	4.37578	0.937754		3.48536	5.17861	4.67373	4.4459	0.869311		4.34411	4.92498	4.0706	4.44656	0.436307		4.17523	3.73589	3.54691	3.81934	0.322363		3.72959	4.01468	3.788	3.84409	0.150595
127	TB225669	[MT3]-AEFFADVVPAVRK[MT3]	1	NP_067027	58478	ENOPH1[enolase-phosphatase 1]	TB225669	146.309	0.651411	0.58979	0.463645	0.568282	0.0957128		0.714904	0.654414	0.650237	0.673185	0.0361899		0.746353	0.655465	0.775477	0.725765	0.0625991		0.935	0.806558	0.687424	0.809661	0.123817		0.727108	0.594421	0.817334	0.712954	0.112128		0.690664	0.605163	0.726042	0.673956	0.0621473		0.889379	1.06717	0.862479	0.939674	0.111227
128	TB225686	[MT3]-HVLQTFGPIPEFSR	1	NP_057058	51084	CRYL1[crystallin, lambda 1]	TB225686	175.075				#DIV/0!	#DIV/0!					#DIV/0!	#DIV/0!					#DIV/0!	#DIV/0!					#DIV/0!	#DIV/0!					#DIV/0!	#DIV/0!					#DIV/0!	#DIV/0!					#DIV/0!	#DIV/0!
129	TB225804	[MT3]-IQRPPEDSIQPYEK[MT3]	2	NP_001001521: NP_006750	7360	UGP2[UDP-glucose pyrophosphorylase 2]	TB225804	102.279	0.768679	0.802517	0.662097	0.744431	0.0732836		0.518379	0.499302	0.40905	0.475577	0.0583982		0.443253	0.629512		0.536383	0.131705		0.574358	0.679904	0.540394	0.598219	0.0727513		0.534717	0.539586	0.605457	0.55992	0.0395114		0.590857	0.615262	0.458673	0.554931	0.0842497		0.53021	0.502984	0.442776	0.49199	0.0447414
130	TB226181	[MT3]-TAEADPR	2	NP_001035889: NP_015627: NP_579877: NP_579878: NP_579889: NP_579890	7468	WHSC1[Wolf-Hirschhorn syndrome candidate 1]	TB226181	677.28				#DIV/0!	#DIV/0!					#DIV/0!	#DIV/0!					#DIV/0!	#DIV/0!					#DIV/0!	#DIV/0!					#DIV/0!	#DIV/0!					#DIV/0!	#DIV/0!					#DIV/0!	#DIV/0!
131	TB226313	[MT3]-VSGDMQK[MT3]	2	NP_001129333: NP_054891	29085	PHPT1[phosphohistidine phosphatase 1]	TB226313	422.591	1.1146	1.30824	1.19402	1.20562	0.0973389		0.460968	0.630642	0.400898	0.497503	0.11915		0.361682	0.541073	0.440186	0.447647	0.0899278		0.495514	0.427765	0.456442	0.459907	0.034007		0.554186	0.767149	0.644433	0.655256	0.106893		0.409949	2.1905	0.402567	1.001	1.03014		0.614485	0.490585	0.361458	0.488842	0.126523
132	TB226323	[MT3]-LAPEFAK[MT3]	1	NP_004896	9588	PRDX6[peroxiredoxin 6]	TB226323	212.627	8.44763	7.71117	7.30347	7.82076	0.579899		4.7593	4.51576	5.2188	4.83129	0.357002		4.51063	4.49922	4.29426	4.4347	0.121763		4.91355	4.8009	4.62255	4.779	0.146733		5.31699	5.56078	5.06369	5.31382	0.248558		7.50054	4.8393	4.25971	5.53318	1.72825		5.63748	4.92921	5.21271	5.2598	0.356476
133	TB226411	[MT3]-ENQTVHK[MT3]	1	NP_055720	2744	GLS[glutaminase]	TB226411	600	0.156	0.288	0.24	0.228	0.0668132		0.228	0.3	0.444	0.324	0.109982		0.3	0.204	0.276	0.26	0.04996		0.228	0.228	0.42	0.292	0.110851		0.3	0.168	0.228	0.232	0.0660908		0.228	0.096	0.24	0.188	0.0798999		0.336	0.18	0.336	0.284	0.0900666
134	TB226492	[MT3]-VTVEIHGVSR	2	NP_001124436: NP_006216	5333	PLCD1[phospholipase C, delta 1]	TB226492	144.064				#DIV/0!	#DIV/0!					#DIV/0!	#DIV/0!					#DIV/0!	#DIV/0!					#DIV/0!	#DIV/0!					#DIV/0!	#DIV/0!					#DIV/0!	#DIV/0!					#DIV/0!	#DIV/0!
135	TB226573	[MT3]-EAYEAGLIGK[MT3]	2	NP_001159574: NP_009034	4723	NDUFV1[NADH dehydrogenase (ubiquinone) flavoprotein 1, 51kDa]	TB226573	352.757	0.18069	0.245326	0.118939	0.181651	0.0631988		0.109462	0.12125	0.164001	0.131571	0.028697		0.172232	0.234692	0.129721	0.178882	0.0528006		0.132404	0.121497	0.124966	0.126289	0.00557292		0.111661	0.210541	0.147529	0.156577	0.0500572		0.136824	0.118315	0.135759	0.1303	0.0103926		0.148473	0.166152	0.118162	0.144262	0.0242706
136	TB226795	[MT3]-FLFGIYQQAEK[MT3]	1	NP_001601	53	ACP2[acid phosphatase 2, lysosomal]	TB226795	269.3	0.180452	0.125711	0.137803	0.147989	0.0287571		0.0666606	0.0764354	0.0390907	0.0607289	0.0193661		0.0631791	0.0822687	0.0603638	0.0686039	0.0119175		0.0529728	0.0733156	0.0449431	0.0570772	0.0146248		0.0459852	0.0720825	0.0389536	0.0523404	0.0174549		0.0383348	0.0502101	0.037702	0.0420823	0.00704599		0.0545475	0.0662501		0.0603988	0.00827494
137	TB226797	[MT3]-GTIQVITQGTSLK[MT3]	1	NP_006614	26227	PHGDH[phosphoglycerate dehydrogenase]	TB226797	454.545	3.52123	3.16985	3.47684	3.38931	0.191348		3.65807	3.26135	3.44201	3.45381	0.198623		3.21787	2.89862	3.42956	3.18202	0.267284		2.9031	2.90358	3.26418	3.02362	0.208333		4.15152	3.70767	4.56602	4.14173	0.429262		2.52913	2.44353	3.36825	2.7803	0.510974		2.63715	2.90443	2.63554	2.72571	0.154777
138	TB226807	[MT3]-APIIAVTRNPQTAR	2	NP_002645: NP_872270: NP_872271	5315	PKM2[pyruvate kinase, muscle]	TB226807	169.125	14.8619	17.8397	16.4512	16.3843	1.49006		10.7718	12.3039	13.0034	12.0264	1.14139		5.508	11.6314	11.8139	9.65111	3.58919		11.6809	12.8673	11.6236	12.0572	0.702093		11.6059	11.6909	11.0263	11.441	0.361666		8.72827	9.74006	9.24198	9.23677	0.505916		11.1499	12.8393	12.0679	12.019	0.84575
139	TB226838	[MT3]-GAVDAAVPTNIIAAK[MT3]	2	NP_057025: NP_998784: NP_998785	51606	ATP6V1H[ATPase, H+ transporting, lysosomal 50/57kDa, V1 subunit H]	TB226838	212.349	0.360622	0.389849	0.369724	0.373398	0.0149558		0.332267	0.33582	0.33291	0.333666	0.00189317		0.27386	0.261953	0.233354	0.256389	0.020818		0.285406	0.219251	0.279361	0.26134	0.0365745		0.323354	0.269493	0.312082	0.301643	0.0284075		0.335296	0.223494	0.307796	0.288862	0.0582562		0.266358	0.242974	0.26002	0.256451	0.0120935
140	TB226921	[MT3]-TINVYPNFRPTPK[MT3]	2	NP_001161803: NP_004538	4710	NDUFB4[NADH dehydrogenase (ubiquinone) 1 beta subcomplex, 4, 15kDa]	TB226921	184.253	0.565505	0.714678	0.432361	0.570848	0.141234		0.510809	0.464643	0.500972	0.492141	0.0243166		0.821825	0.450036	0.46708	0.579647	0.209905		0.638512	0.792614	0.289419	0.573515	0.257817		0.552944	0.770985	0.58405	0.635993	0.117936		0.693394	0.500969	0.547138	0.5805	0.100457		0.501916	0.615629	0.533293	0.550279	0.0587288
141	TB227168	[MT3]-ERIQPEDMFVC[CAM]DINEK[MT3]	1	NP_057041	51074	APIP[APAF1 interacting protein]	TB227168	168.168	0.283689	0.18078	0.29389	0.252787	0.0625676		0.380227	0.361437	0.412478	0.384714	0.0258149		0.556139	0.372101	0.300881	0.409707	0.131719		0.433313	0.433206	0.491467	0.452662	0.0336061		0.305767	0.470897	0.556757	0.444474	0.127564		0.466693	0.38557	0.366513	0.406259	0.0531982		0.331064	0.48347	0.292183	0.368906	0.101102
142	TB264328	[MT3]-IAAQTLLGTAK[MT3]	1	NP_075566	65263	PYCRL[pyrroline-5-carboxylate reductase-like]	TB264328	131.18	0.182247	0.180731	0.160952	0.174643	0.0118809		0.249468	0.241902	0.296582	0.262651	0.0296279		0.198398	0.175155	0.21722	0.196924	0.0210714		0.304012	0.345965	0.248226	0.299401	0.0490321		0.333745	0.313052	0.320867	0.322555	0.0104492		0.296078	0.239594	0.305437	0.28037	0.0356213		0.281355	0.306256	0.286636	0.291416	0.0131203
143	TB268995	[MT3]-IYQHVINK[MT3]	2	NP_001137474: NP_062831: NP_787055	56474	CTPS2[CTP synthase II]	TB268995	181.073	0.193422	0.334426	0.223336	0.250395	0.0742944		0.287679	0.190937	0.188764	0.22246	0.0564919		0.154261	0.194139	0.236484	0.194962	0.0411177		0.133564	0.368295	0.173331	0.225063	0.125626		0.319669	0.29817	0.208365	0.275401	0.0590418		0.158598	0.174723	0.162468	0.165263	0.00841832		0.292167	0.235761	0.266648	0.264859	0.0282454
144	TB269057	[MT3]-NVLLFLQDK[MT3]	1	NP_001174	537	ATP6AP1[ATPase, H+ transporting, lysosomal accessory protein 1]	TB269057	355.825	0.280266	0.284561	0.300817	0.288548	0.0108403		0.490292	0.342422	0.372579	0.401764	0.0781361		0.431668	0.435221	0.367841	0.411577	0.0379179		0.396977	0.463293	0.373409	0.411226	0.0466053		0.386765	0.385537	0.345413	0.372572	0.023528		0.296525	0.342659	0.313056	0.317413	0.0233738		0.347538	0.397981	0.401195	0.382238	0.0300937
145	TB269065	[MT3]-GGNPELVALVK[MT3]	2	NP_001032354: NP_004828	9453	GGPS1[geranylgeranyl diphosphate synthase 1]	TB269065	305.993	0.835118	0.759267	0.78157	0.791985	0.0389833		0.564098	0.468121	0.404514	0.478911	0.0803372		0.477436	0.464504	0.482561	0.474834	0.00930568		0.630057	0.480146	0.546386	0.552196	0.0751245		0.734022	0.734516	0.521601	0.66338	0.122784		0.410062	0.488591	0.3583	0.418984	0.0656023		0.526603	0.661486	0.510862	0.566317	0.0827932
146	TB270536	[MT3]-RFEELGVK[MT3]	1	NP_006699	2739	GLO1[glyoxalase I]	TB270536	189.478	0.495156	0.85724	0.547771	0.633389	0.195637		0.466565	0.610655	0.512496	0.529905	0.0736056		0.552785	0.4377	0.484586	0.49169	0.0578705		0.503961	0.535386	0.482461	0.507269	0.0266172		0.635469	0.695101	0.708433	0.679668	0.0388536		0.589739	0.519276	0.572337	0.560451	0.0367044		0.793524	0.718512	0.701944	0.737993	0.0487996
147	TB273943	[MT3]-DILADLIPK[MT3]	1	NP_004068	1431	CS[citrate synthase]	TB273943	214.286	2.14903	2.50805	2.25269	2.30326	0.184773		2.80123	3.04333	3.04379	2.96278	0.139907		2.67959	2.51491	2.55544	2.58332	0.0858059		3.22083	2.91758	3.03029	3.05623	0.153281		3.05908	2.82631	2.91328	2.93289	0.117617		2.82799	2.53009	2.54676	2.63495	0.167387		2.67825	2.68785	2.75932	2.70847	0.0442976
149	TB277502	[MT3]-LVPVLSAK[MT3]	1	NP_006746	6888	TALDO1[transaldolase 1]	TB277502	214.286	4.44148	4.01413	3.9739	4.14317	0.259128		2.88103	3.14378	2.66569	2.89683	0.239439		2.33119	2.72817	2.66251	2.57396	0.212789		2.27613	3.16478	2.6089	2.68327	0.448968		2.83617	2.78553	2.57158	2.73109	0.140444		2.27317	2.37719	2.22841	2.29292	0.0763347		2.48946	2.70576	2.66515	2.62013	0.114963
150	TB277590	[MT3]-FIIPNVVK[MT3]	2	NP_001158886: NP_001158887: NP_001158888: NP_005557	3939	LDHA[lactate dehydrogenase A]	TB277590	374.723	6.08334	5.60811	6.23955	5.977	0.328875		11.2968	10.7264	12.0726	11.3652	0.6757		10.2418	10.3029	9.46102	10.0019	0.469443		10.9516	11.587	10.7365	11.0917	0.442192		13.2931	12.4393	12.3478	12.6934	0.521381		12.4423	11.9533	12.8256	12.407	0.437178		14.5748	14.8681	13.9176	14.4535	0.486718
151	TB277818	[MT3]-TSIAIDTIINQK[MT3]	2	NP_001001937: NP_004037	498	ATP5A1[ATP synthase, H+ transporting, mitochondrial F1 complex, alpha subunit 1, cardiac muscle]	TB277818	149.486	4.74437	3.95777	4.69742	4.46652	0.441215		5.49444	5.54756	5.10754	5.38318	0.240185		5.18529	4.47474	4.98826	4.88276	0.366836		6.80046	6.70342	6.1097	6.53786	0.373959		5.68147	5.67092	5.68077	5.67772	0.00590042		5.04787	6.10965	5.6404	5.59931	0.532078		6.2166	5.73367	5.8671	5.93913	0.249391
152	TB277938	[MT3]-LIAPVAEEEATVPNNK[MT3]	2	NP_001167568: NP_002291	3945	LDHB[lactate dehydrogenase B]	TB277938	101.904	5.32456	5.31462	5.40583	5.34834	0.0500404		12.9198	12.4098	12.0493	12.4596	0.437356		10.5415	10.2626	10.5929	10.4657	0.177756		11.1658	12.3135	12.5356	12.0049	0.735157		13.83	12.1731	13.2583	13.0871	0.84161		12.081	11.9376	12.8696	12.296	0.501861		15.046	13.8689	14.1063	14.3404	0.62245
153	TB278107	[MT3]-GYVDDPR	2	NP_076952: NP_932155	53343	NUDT9[nudix (nucleoside diphosphate linked moiety X)-type motif 9]	TB278107	163.938	0.169162	0.259309	0.261913	0.230128	0.052814		0.213045	0.293663	0.279161	0.261956	0.0429747		0.466882	0.230561	2.49541	1.06428	1.24501		0.216399	0.284797	0.305883	0.269026	0.04678		0.200654	0.268311	0.167309	0.212091	0.051463		0.25092	0.237108	0.22396	0.237329	0.0134813		0.190963	0.228241	0.235571	0.218258	0.023921
154	TB279029	[MT3]-NDLEEAFIHFMGK[MT3]	1	NP_112574	83440	ADPGK[ADP-dependent glucokinase]	TB279029	141.728	0.254716	0.249535	0.237389	0.247214	0.00889359		0.168887	0.179584	0.162157	0.170209	0.00878862		0.166565	0.215576	0.221304	0.201149	0.0300866		0.230972	0.192605	0.250127	0.224568	0.0292907		0.192376	0.225028	0.177145	0.198183	0.0244638		0.184904	0.15317	0.179526	0.172533	0.0169833		0.223583	0.151508	0.221425	0.198839	0.0410041
155	TB280128	[MT3]-ALTGGIAHLFK[MT3]	1	NP_000099	1738	DLD[dihydrolipoamide dehydrogenase]	TB280128	230.769	1.76756	1.63111	1.51893	1.6392	0.12451		1.58028	1.39125	1.34617	1.43923	0.124213		1.43934	1.44258	1.52026	1.46739	0.0458181		1.56177	1.68512	1.47912	1.57534	0.103665		1.4912	1.81671	1.60406	1.63732	0.165282		1.44364	1.57156	1.5181	1.5111	0.0642451		1.68047	1.77559	1.61017	1.68875	0.0830211
156	TB280242	[MT3]-LDIDPETITWQR	1	NP_005947	4522	MTHFD1[methylenetetrahydrofolate dehydrogenase (NADP+ dependent) 1, methenyltetrahydrofolate cyclohydrolase, formyltetrahydrofolate synthetase]	TB280242	236.103	0.941862	0.899282	1.13858	0.99324	0.127653		2.23135	2.61293	2.12485	2.32304	0.256634		2.07581	1.95902	1.73681	1.92388	0.17221		2.31279	1.9828	2.22731	2.1743	0.171259		2.27347	2.20383	2.56582	2.34771	0.192075		1.11503	1.77141	2.13473	1.67372	0.516824		2.151	2.39399	2.29607	2.28035	0.122255
157	TB280278	[MT3]-NVLIVEDIIDTGK[MT3]	1	NP_000185	3251	HPRT1[hypoxanthine phosphoribosyltransferase 1]	TB280278	206.632	1.91841	1.94924	1.68441	1.85069	0.14482		4.76563	5.72035	5.24385	5.24328	0.477358		5.84804	5.78491	5.70769	5.78021	0.0702912		6.9217	6.85211	7.96748	7.2471	0.624838		6.59201	7.18625	6.3018	6.69335	0.450848		6.13788	6.6809	6.27829	6.36569	0.28186		7.48598	8.50852	8.07328	8.02259	0.513146
158	TB280817	[MT3]-LLAAEPLSK[MT3]	1	NP_078932	79709	GLT25D1[glycosyltransferase 25 domain containing 1]	TB280817	220.191	0.624713	0.874238	0.686656	0.728536	0.129928		0.495917	0.755501	0.722778	0.658065	0.141375		0.715448	0.83609	0.530033	0.693857	0.154166		0.723641	0.86784	0.617365	0.736282	0.125715		0.681315	1.03598	0.775747	0.831014	0.183677		0.673043	1.07984	0.844326	0.865737	0.204243		0.778045	0.505051	0.835763	0.706286	0.176648
159	TB281535	[MT3]-IAQLIC[CAM]ER	2	NP_001020419: NP_001020420: NP_001939	1854	DUT[deoxyuridine triphosphatase]	TB281535	214.286	0.633183	0.510148	0.496585	0.546639	0.0752555		2.23295	2.46173	2.41253	2.36907	0.120419		1.44597	1.726	1.59109	1.58769	0.140045		1.11258	0.945752	1.03447	1.03093	0.0834702		1.44474	1.45012	1.35363	1.41616	0.0542213		0.929456	0.787905	0.813208	0.843523	0.0754878		1.46756	1.30362	1.34823	1.37314	0.0847614
160	TB282525	[MT3]-LANILFTQELAR	1	NP_057110	51109	RDH11[retinol dehydrogenase 11 (all-trans/9-cis/11-cis)]	TB282525	251.264	1.38422	1.56752	1.49395	1.4819	0.0922396		1.07982	0.88507	0.950125	0.971672	0.0991474		1.33322	1.44702	1.31343	1.36456	0.0720953		1.12009	1.52929	1.10419	1.25119	0.24097		1.34928	0.919167	1.47571	1.24805	0.291756		0.917655	0.831821	1.18086	0.976777	0.181874					#DIV/0!	#DIV/0!
161	TB298202	[MT3]-VLSELGR	1	NP_060530	55699	IARS2[isoleucyl-tRNA synthetase 2, mitochondrial]	TB298202	385.796	0.711891	0.543714	0.553823	0.603143	0.094314		0.560866	0.449031	0.425484	0.47846	0.07233		0.43641	0.642421	0.443704	0.507512	0.116892		0.454191	0.420805	0.409073	0.428023	0.0234092		0.462099	0.534363	0.382239	0.459567	0.0760938		0.526717	0.426706	0.368515	0.440646	0.0800172		0.530068	0.310121	0.488889	0.443026	0.116926
162	TB298336	[MT3]-ELIEEK[MT3]	2	NP_057312: NP_872603	51166	AADAT[aminoadipate aminotransferase]	TB298336	337.392				#DIV/0!	#DIV/0!					#DIV/0!	#DIV/0!					#DIV/0!	#DIV/0!					#DIV/0!	#DIV/0!					#DIV/0!	#DIV/0!					#DIV/0!	#DIV/0!					#DIV/0!	#DIV/0!
163	TB298392	[MT3]-AVEHINK[MT3]	1	NP_001419	2023	ENO1[enolase 1, (alpha)]	TB298392	214.286	22.7908	22.0858	19.4328	21.4365	1.77063		37.6736	41.84	37.9897	39.1677	2.31963		37.5384	37.051	36.9034	37.1643	0.33228		43.7967	44.4553	42.9693	43.7404	0.744578		46.6982	49.5218	46.2988	47.5063	1.75687		44.5095			44.5095	#DIV/0!		49.2656	42.6537	50.1418	47.3537	4.09383
164	TB298471	[MT3]-AFALEVIK[MT3]	2	NP_008834: NP_789842: NP_789843: NP_789845	27068	PPA2[pyrophosphatase (inorganic) 2]	TB298471	343.556				#DIV/0!	#DIV/0!					#DIV/0!	#DIV/0!					#DIV/0!	#DIV/0!					#DIV/0!	#DIV/0!		1.08283	1.12785	0.978524	1.06307	0.0765995		1.12823	1.09509	0.930918	1.05141	0.105657					#DIV/0!	#DIV/0!
166	TB298495	[MT3]-AGAHLQGGAK[MT3]	1	NP_002037	2597	GAPDH[glyceraldehyde-3-phosphate dehydrogenase]	TB298495	214.286	130.728	143.787	142.747	139.087	7.25814		123.273	125.26	141.468	130	9.98105		110.488	103.714	114.933	109.712	5.64946		106.434	118.86	123.672	116.322	8.89495		115.74	114.633	109.927	113.433	3.08649		111.354	98.4686	101.975	103.933	6.66224		116.465	113.629	104.09	111.395	6.48312
167	TB298599	[MT3]-AAHFFSTLK[MT3]	1	NP_060708	55750	AGK[acylglycerol kinase]	TB298599	352.53	0.568481	0.461712	0.390674	0.473622	0.0894999		0.682073	0.505104	0.478633	0.55527	0.110609		0.606382	0.486078	0.52359	0.538683	0.0615557		0.744505	0.838704	0.644121	0.742443	0.0973082		0.72583	0.527453	0.662438	0.638573	0.101319		0.559143	0.585211	0.736286	0.62688	0.0956405		0.636004	0.496301	0.669591	0.600632	0.0919006
168	TB298641	[MT3]-RATDVMIAGK[MT3]	2	NP_000678: NP_001155238	191	AHCY[adenosylhomocysteinase]	TB298641	214.286	0.629387	0.588092	0.639778	0.619085	0.0273398		1.72425	1.53297	1.67091	1.64271	0.0987118		1.2687	1.16837	1.37887	1.27198	0.105292		1.36193	1.49989	1.17858	1.3468	0.16119		1.63154	1.48703	1.55287	1.55715	0.0723528		1.41604	1.58299	1.43457	1.47786	0.0915088		1.70658	1.55183	1.80496	1.68779	0.127608
169	TB298678	[MT3]-LFQPNLNMDR	2	NP_001171564: NP_001171565: NP_005495	586	BCAT1[branched chain amino-acid transaminase 1, cytosolic]	TB298678	135.231	0.594739	0.550557	0.815915	0.653737	0.142177		1.00761	0.882727	1.04663	0.978989	0.0856166		0.838487	0.788862	0.867798	0.831715	0.0399012		0.789206	0.602076	0.760406	0.71723	0.10076		0.901069	0.805962	0.981498	0.896176	0.08787		0.8954	0.713218	0.685352	0.764657	0.114081		0.687821	0.806501	0.859983	0.784769	0.0881144
170	TB298743	[MT3]-QVITLLNELK[MT3]	2	NP_001123882: NP_001598	30	ACAA1[acetyl-CoA acyltransferase 1]	TB298743	335.27	0.712965	0.811596	0.769018	0.764526	0.0494687		0.427411	0.245735	0.494208	0.389118	0.128586		0.331859	0.279764	0.443447	0.35169	0.0836239		0.175764	0.321881	0.277609	0.258418	0.0749252		0.327768	0.63677	0.557419	0.507319	0.160478		0.368871	0.594085	0.407332	0.456763	0.12047		0.371027	0.890576	0.411932	0.557845	0.288879
171	TB298834	[MT3]-ILIPALMVTAEK[MT3]	1	NP_001970	2053	EPHX2[epoxide hydrolase 2, cytoplasmic]	TB298834	126.531				#DIV/0!	#DIV/0!					#DIV/0!	#DIV/0!					#DIV/0!	#DIV/0!					#DIV/0!	#DIV/0!					#DIV/0!	#DIV/0!					#DIV/0!	#DIV/0!					#DIV/0!	#DIV/0!
172	TB298853	[MT3]-TLADVLVQEVIK[MT3]	2	NP_001122400: NP_002185	3628	INPP1[inositol polyphosphate-1-phosphatase]	TB298853	184.397	0.324934	0.266004	0.298252	0.296397	0.0295089		0.178904	0.172558	0.162194	0.171219	0.00843509		0.185468	0.200951	0.211668	0.199363	0.0131722		0.182437	0.272579	0.190496	0.215171	0.0498799		0.227015	0.202971	0.211845	0.213943	0.0121585		0.221474	0.219941	0.20112	0.214178	0.0113345		0.212642	0.179583	0.225299	0.205841	0.0236044
174	TB299242	[MT3]-IMRPDDANVAGNVHGGTILK[MT3]	2	NP_009205: NP_863654: NP_863656	11332	ACOT7[acyl-CoA thioesterase 7]	TB299242	129.91	1.54246	1.56184	1.99006	1.69812	0.253015		1.50499	1.45285	1.31435	1.42407	0.0985236		1.43232	1.87815	1.45036	1.58694	0.252355		2.34926	2.28382	1.78471	2.13926	0.308788		2.24005	2.24073	2.18166	2.22081	0.0339102		1.80212	1.42453	1.61066	1.61244	0.188799		2.12838	1.72479	1.76452	1.87256	0.222434
175	TB299417	[MT3]-IGGAQNR	1	NP_002406	4282	MIF[macrophage migration inhibitory factor (glycosylation-inhibiting factor)]	TB299417	597.63	14.5186	14.7946	14.6613	14.6582	0.137998		25.5593	26.9219	27.9849	26.822	1.21588		25.1377	24.9512	23.4565	24.5151	0.921564		24.6532	26.6061	23.5114	24.9235	1.56496		27.9479	27.2585	29.454	28.2201	1.12279		23.8676	26.0323	24.6143	24.838	1.09956		29.1041	27.6265	29.9803	28.9036	1.18966
176	TB299483	[MT3]-NIVAAMK[MT3]	1	NP_000704	645	BLVRB[biliverdin reductase B (flavin reductase (NADPH))]	TB299483	257.305				#DIV/0!	#DIV/0!					#DIV/0!	#DIV/0!					#DIV/0!	#DIV/0!					#DIV/0!	#DIV/0!					#DIV/0!	#DIV/0!					#DIV/0!	#DIV/0!					#DIV/0!	#DIV/0!
177	TB299498	[MT3]-C[CAM]IQHVK[MT3]	1	NP_066923	9054	NFS1[NFS1 nitrogen fixation 1 homolog (S. cerevisiae)]	TB299498	430.852	0.243603	0.347226	0.284634	0.291821	0.0521838		0.264144	0.280434	0.298125	0.280901	0.0169952		0.327607	0.325709	0.321739	0.325019	0.00299408		0.482233	0.42202	0.230187	0.378147	0.131626		0.270916	0.254408	0.364131	0.296485	0.0591618		0.375306	0.25859	0.287953	0.307283	0.0607119		0.328935	0.35633	0.316479	0.333914	0.0203866
178	TB299501	[MT3]-ELSDIAHR	2	NP_000025: NP_001121089: NP_908930: NP_908932	226	ALDOA[aldolase A, fructose-bisphosphate]	TB299501	188.976	12.4214	11.7473	12.2311	12.1333	0.347504		13.6621	13.7285	11.3223	12.9043	1.37042		11.6632	12.1122	10.6952	11.4902	0.724164		12.0491	14.127	12.0186	12.7315	1.20856		14.1001	12.2813	12.477	12.9528	0.998387		12.5411	14.3768	13.5244	13.4808	0.918635		15.263	15.5794	14.533	15.1251	0.536654
179	TB299700	[MT3]-ELQPSEEVTWK[MT3]	1	NP_004536	4707	NDUFB1[NADH dehydrogenase (ubiquinone) 1 beta subcomplex, 1, 7kDa]	TB299700	121.435	0.126248	0.186474	0.154007	0.155576	0.0301436		0.130761	0.284815	0.250713	0.222097	0.0809156		0.567169	0.115065	0.13794	0.273391	0.254676		0.179946	0.156026	0.257176	0.197716	0.0528646		0.211513	0.137797		0.174655	0.0521248		0.29992	0.251985	0.124924	0.22561	0.0904306		0.124638	0.199545		0.162092	0.0529677
180	TB299748	[MT3]-EIVVIHQDPEALK[MT3]	2	NP_002152: NP_038203	3376	IARS[isoleucyl-tRNA synthetase]	TB299748	120.748	1.18224	1.21652	1.45255	1.28377	0.147169		1.49055	1.43124	1.66798	1.52992	0.123186		1.48988	1.56578	1.61025	1.5553	0.0608692		1.89833	1.54564	1.71156	1.71851	0.176448		1.89341	1.7982	1.71517	1.80226	0.0891906		1.68061	1.38862	1.46882	1.51268	0.150851		1.94151	1.87787	1.89716	1.90551	0.0326332
181	TB300082	[MT3]-TSGSNVK[MT3]	2	NP_001001977: NP_008817	514	ATP5E[ATP synthase, H+ transporting, mitochondrial F1 complex, epsilon subunit]	TB300082	1244.52	2.32582	2.80227	2.27455	2.46755	0.291011		2.95592	3.00507	2.66829	2.87643	0.181918		2.41054	2.9972	2.4168	2.60818	0.336919		3.05036		2.89139	2.97088	0.112409		3.30464	2.9979	3.13825	3.14693	0.153554		2.96524	2.68591	2.68735	2.7795	0.160857		3.4241	2.41311	2.94965	2.92896	0.505815
182	TB300193	[MT3]-LALHELK[MT3]	1	NP_057366	50808	AK3[adenylate kinase 3]	TB300193	191.633	0.492013	0.593625	0.592664	0.559434	0.0583901		0.387825	0.235833	0.177729	0.267129	0.108488		0.266234	0.240638	0.258017	0.254963	0.0130682		0.304031	0.350224	0.236154	0.296803	0.0573776		0.285027	0.240914	0.317104	0.281015	0.0382529		0.226373	0.239013	0.222631	0.229339	0.00858453		0.215993	0.261172	0.333688	0.270285	0.0593745
183	TB300309	[MT3]-TRQPVQTK[MT3]	1	NP_059125	53630	BCMO1[beta-carotene 15,15'-monooxygenase 1]	TB300309	396.828				#DIV/0!	#DIV/0!					#DIV/0!	#DIV/0!					#DIV/0!	#DIV/0!					#DIV/0!	#DIV/0!					#DIV/0!	#DIV/0!					#DIV/0!	#DIV/0!					#DIV/0!	#DIV/0!
184	TB300518	[MT3]-NFEHLNSDFDR	1	NP_002386	4199	ME1[malic enzyme 1, NADP(+)-dependent, cytosolic]	TB300518	103.956	0.256788	0.187722	0.14346	0.19599	0.0571148		0.171446	0.162602	0.0892346	0.141094	0.0451289		0.0926849	0.0685604	0.0673721	0.0762058	0.0142837		0.138902	0.0728171	0.0520317	0.0879169	0.0453609		0.0573793	0.0575591	0.0852657	0.0667347	0.0160486		0.0694079	0.0888274	2.10914	0.755791	1.17207		0.107668	0.0665875	0.0654743	0.07991	0.0240459
185	TB300525	[MT3]-ELSIHFVPGSC[CAM]R	1	NP_037415	27430	MAT2B[methionine adenosyltransferase II, beta]	TB300525	177.821	0.263312	0.362728	0.382072	0.336037	0.0637205		0.347915	0.450965	0.26329	0.354057	0.093988		0.439121	0.419992	0.341164	0.400092	0.0519217		0.478278	0.28807	0.335792	0.36738	0.0989604		0.298739	0.584496	0.364509	0.415915	0.149654		0.337162	0.42751	0.289169	0.35128	0.0702429		0.287754	0.435027	0.227611	0.316797	0.106715
186	TB300576	[MT3]-GLLAGNVFDWGAK[MT3]	1	NP_060686	55229	PANK4[pantothenate kinase 4]	TB300576	137.585	0.104565	0.236646	0.167854	0.169688	0.0660599		0.140337	0.121075	0.0908061	0.117406	0.0249683		0.0797993	0.0963095	0.126578	0.100896	0.0237243		0.132082	0.236646	0.176109	0.181612	0.0524991		0.195371	0.165102	0.140337	0.166937	0.0275628		0.0880544	0.176109	0.181612	0.148592	0.0524991		0.14584	0.192619	0.143088	0.160516	0.0278362
187	TB300712	[MT3]-NLTALGLNLVASGGTAK[MT3]	1	NP_004035	471	ATIC[5-aminoimidazole-4-carboxamide ribonucleotide formyltransferase/IMP cyclohydrolase]	TB300712	239.65	0.902732	0.867919	1.00266	0.924436	0.0699422		1.858	1.74278	1.83518	1.81199	0.061012		1.57607	1.58131	1.47647	1.54462	0.0590763		1.86477	1.86837	1.87716	1.8701	0.00637648		1.80904	1.92958	1.77047	1.83636	0.0829962		1.87329	1.95142	1.94305	1.92259	0.0428952		2.39402	2.09008	1.93115	2.13842	0.235191
188	TB300725	[MT3]-LFQEDDEIPLYLK[MT3]	1	NP_001856	1347	COX7A2[cytochrome c oxidase subunit VIIa polypeptide 2 (liver)]	TB300725	295.778	1.52414	1.631	1.64786	1.601	0.06709		1.10009	1.36487	1.14643	1.2038	0.141406		1.08796	0.92216	1.24942	1.08651	0.163632		1.40227	1.49809	1.37839	1.42625	0.06335		1.36607	1.23605	1.34229	1.3148	0.0692289		1.17722	1.27452	1.19945	1.21706	0.0509855		1.26066	1.55244	1.18859	1.3339	0.192661
189	TB301092	[MT3]-AFLPK[MT3]	1	NP_064524	56898	BDH2[3-hydroxybutyrate dehydrogenase, type 2]	TB301092	935.396				#DIV/0!	#DIV/0!					#DIV/0!	#DIV/0!					#DIV/0!	#DIV/0!					#DIV/0!	#DIV/0!					#DIV/0!	#DIV/0!					#DIV/0!	#DIV/0!					#DIV/0!	#DIV/0!
190	TB301118	[MT3]-LFC[CAM]IPVHGIR	2	NP_001138350: NP_005527	3612	IMPA1[inositol(myo)-1(or 4)-monophosphatase 1]	TB301118	115.34				#DIV/0!	#DIV/0!					#DIV/0!	#DIV/0!					#DIV/0!	#DIV/0!					#DIV/0!	#DIV/0!					#DIV/0!	#DIV/0!					#DIV/0!	#DIV/0!					#DIV/0!	#DIV/0!
191	TB301281	[MT3]-AWALLQK[MT3]	2	NP_001035994: NP_001035995: NP_001035996: NP_001035997: NP_079509	80347	COASY[CoA synthase]	TB301281	249.202				#DIV/0!	#DIV/0!					#DIV/0!	#DIV/0!					#DIV/0!	#DIV/0!					#DIV/0!	#DIV/0!					#DIV/0!	#DIV/0!			0.572475		0.572475	#DIV/0!					#DIV/0!	#DIV/0!
192	TB301326	[MT3]-LHDALDAK[MT3]	1	NP_000134	2271	FH[fumarate hydratase]	TB301326	652.174				#DIV/0!	#DIV/0!					#DIV/0!	#DIV/0!					#DIV/0!	#DIV/0!					#DIV/0!	#DIV/0!					#DIV/0!	#DIV/0!					#DIV/0!	#DIV/0!					#DIV/0!	#DIV/0!
193	TB301442	[MT3]-AFELMHSGK[MT3]	1	NP_000662	128	ADH5[alcohol dehydrogenase 5 (class III), chi polypeptide]	TB301442	371.065	2.57427	2.72077	2.58555	2.62686	0.0815187		1.77169	2.77731	1.80128	2.11676	0.572247		1.81743	1.9015	1.59515	1.77136	0.158283		1.37155	1.48144	1.43812	1.43037	0.0553573		1.59864	1.81697	1.9145	1.7767	0.161731		1.48423	1.79023	1.63879	1.63775	0.153001		1.62519	1.83808	1.69134	1.7182	0.108958
194	TB301469	[MT3]-RLEVLDSTK[MT3]	1	NP_005994	7386	UQCRFS1[ubiquinol-cytochrome c reductase, Rieske iron-sulfur polypeptide 1]	TB301469	155.63	0.841776	0.994287	0.950004	0.928689	0.0784576		0.987434	0.997128	1.12761	1.03739	0.0782829		1.06985	1.09615	1.08178	1.08259	0.0131687		1.43941	1.22075	1.25245	1.3042	0.118157		1.19602	1.2854	1.14482	1.20874	0.0711458		1.15619	1.26702	1.07583	1.16635	0.0959953		0.944376	1.27986	1.07358	1.09927	0.169211
195	TB301554	[MT3]-TVIYWLAEVK[MT3]	2	NP_001152: NP_671701: NP_671702	318	NUDT2[nudix (nucleoside diphosphate linked moiety X)-type motif 2]	TB301554	324.205	0.330072	0.311115	0.318746	0.319978	0.00953811		0.286902	0.303321	0.323325	0.304516	0.0182408		0.254182	0.251489	0.336734	0.280802	0.0484578		0.250305	0.286691	0.268448	0.268481	0.018193		0.300353	0.352165	0.316564	0.323027	0.0265038		0.247294	0.225371	0.261568	0.244745	0.0182324		0.365825	0.282186	0.385076	0.344362	0.0547003
196	TB301573	[MT3]-EVYELLDSPGK[MT3]	2	NP_001072992: NP_001072993: NP_006443	10606	PAICS[phosphoribosylaminoimidazole carboxylase, phosphoribosylaminoimidazole succinocarboxamide synthetase]	TB301573	145.101	0.799185	0.778435	0.862596	0.813405	0.0438457		2.59944	2.79774	2.44477	2.61398	0.176938		2.08662	1.99549	2.12696	2.06969	0.0673482		2.08766	2.11907	2.25492	2.15388	0.0889		2.25408	2.50295	2.62788	2.46164	0.190295		2.30863	2.19465	2.2473	2.25019	0.0570448		2.28934	2.47904	2.39598	2.38812	0.0950929
197	TB302024	[MT3]-HANIPL	2	NP_000523: NP_001171485	5096	PCCB[propionyl CoA carboxylase, beta polypeptide]	TB302024	271.497	0.146522	0.220614	0.120711	0.162616	0.0518594		0.132098	0.0760192	0.176653	0.128257	0.0504268		0.191594	0.112727	0.105269	0.13653	0.0478326		0.108077	0.117521	0.103169	0.109589	0.00729442		0.124889	0.104827	0.136705	0.12214	0.0161156		0.142343	0.100443	0.0998992	0.114228	0.0243498		0.12607	0.102251	0.13342	0.12058	0.0162935
198	TB302172	[MT3]-SELEFK[MT3]	1	NP_061819	54187	NANS[N-acetylneuraminic acid synthase]	TB302172	762.487				#DIV/0!	#DIV/0!					#DIV/0!	#DIV/0!					#DIV/0!	#DIV/0!					#DIV/0!	#DIV/0!					#DIV/0!	#DIV/0!					#DIV/0!	#DIV/0!					#DIV/0!	#DIV/0!
199	TB302183	[MT3]-NC[CAM]TIVSPDAGGAK[MT3]	1	NP_002755	5631	PRPS1[phosphoribosyl pyrophosphate synthetase 1]	TB302183	246.355	0.889648	0.799089	0.956487	0.881741	0.0789963		1.35326	1.03741	1.35152	1.24739	0.181856		1.10942	1.20797	1.64549	1.32096	0.285339		1.24496	1.86838	1.09555	1.40296	0.409926		1.25063	1.81526	1.54317	1.53636	0.282377		1.15468	1.41913	0.976482	1.18343	0.222722		1.22568	1.4634	1.64407	1.44438	0.209846
200	TB302207	[MT3]-VIPSPFK[MT3]	2	NP_001159828: NP_001159829: NP_001159830: NP_001159831: NP_005403	6472	SHMT2[serine hydroxymethyltransferase 2 (mitochondrial)]	TB302207	616.556	10.213	6.44768	9.53289	8.7312	2.00661		11.3418	11.6786	11.3732	11.4645	0.186055		8.39534	12.3172	14.2424	11.6517	2.97982		7.5005	11.2124	11.0141	9.90899	2.08817		14.3119	8.99366	16.0035	13.103	3.65793		11.1247	105.608	13.7764	43.5032	53.8011		11.6193	4.26648	12.0491	9.31164	4.37452
201	TB302254	[MT3]-NYPEGHK[MT3]	1	NP_066552	4729	NDUFV2[NADH dehydrogenase (ubiquinone) flavoprotein 2, 24kDa]	TB302254	615.009				#DIV/0!	#DIV/0!					#DIV/0!	#DIV/0!					#DIV/0!	#DIV/0!					#DIV/0!	#DIV/0!					#DIV/0!	#DIV/0!					#DIV/0!	#DIV/0!					#DIV/0!	#DIV/0!
202	TB302267	[MT3]-LIIQAGIK[MT3]	2	NP_001012750: NP_001912	1635	DCTD[dCMP deaminase]	TB302267	336.089				#DIV/0!	#DIV/0!					#DIV/0!	#DIV/0!					#DIV/0!	#DIV/0!					#DIV/0!	#DIV/0!					#DIV/0!	#DIV/0!			1.25972		1.25972	#DIV/0!					#DIV/0!	#DIV/0!
203	TB302352	[MT3]-SIVEHVASK[MT3]	1	NP_004568	5723	PSPH[phosphoserine phosphatase]	TB302352	155.225	0.245928	0.295025	0.255295	0.265416	0.0260662		0.255536	0.20607	0.298073	0.253226	0.0460451		0.221937	0.223007	0.198688	0.214544	0.0137422		0.272067	0.241807	0.23163	0.248501	0.0210332		0.232676	0.315874	0.284245	0.277598	0.0419953		0.20521	0.255684	0.232372	0.231089	0.0252615		0.214137	0.166449	0.216847	0.199144	0.0283475
204	TB302363	[MT3]-HQPTAIIAK[MT3]	2	NP_001055: NP_001128527	7086	TKT[transketolase]	TB302363	214.286	4.71319	5.12455	4.36174	4.73316	0.381796		7.44363	7.0209	6.55153	7.00535	0.446251		5.7028	5.60496	5.51574	5.60783	0.0935616		6.17507	5.87629	5.87952	5.97696	0.171579		6.16354	6.29415	7.10557	6.52109	0.510373		5.91132	6.40443	6.48772	6.26782	0.311539		6.79082	7.14681	6.50168	6.8131	0.323141
205	TB302513	[MT3]-IAQGVSGSIQDK[MT3]	2	NP_000874: NP_001096075: NP_001136045: NP_001136046: NP_001136047: NP_001136048: NP_899066	3614	IMPDH1[IMP (inosine 5'-monophosphate) dehydrogenase 1]	TB302513	209.82	0.160126	0.162336	0.179833	0.167432	0.0107967		0.338126	0.479642	0.423828	0.413865	0.0712825		0.457464	0.380306	0.322488	0.386753	0.0677185		0.378261	0.541734	0.512856	0.477617	0.0872478		0.519115	0.47774	0.536042	0.510966	0.0299932		0.635956	0.514569	0.487382	0.545969	0.0791081		0.598853	0.471132	0.502594	0.524193	0.0665436
206	TB302514	[MT3]-TALYNYIFAK[MT3]	1	NP_001077083	124454	EARS2[glutamyl-tRNA synthetase 2, mitochondrial (putative)]	TB302514	134.974	0.0757245	0.100419	0.0778595	0.0846679	0.013683		0.084096	0.0937555	0.0855647	0.0878054	0.00520498		0.0584658	0.084098	0.0656843	0.069416	0.0132173		0.0819451	0.0804339	0.0616212	0.0746667	0.011323		0.0786289	0.0646774	0.0803113	0.0745392	0.00858189		0.105139	0.104814	0.0859481	0.098634	0.0109875		0.0826795	0.0747903	0.0744574	0.077309	0.00465389
207	TB302558	[MT3]-ELGDHVTNLRK[MT3]	1	NP_002023	2495	FTH1[ferritin, heavy polypeptide 1]	TB302558	247.595	0.265585	0.272049	0.28349	0.273708	0.00906665		0.13371	0.233111	0.128677	0.165166	0.0588958		0.179575	0.170509	0.233009	0.194364	0.0337728		0.230554	0.207099	0.133701	0.190451	0.0505269		0.0972514	0.103576	0.131165	0.110664	0.0180335		0.103511	0.108476	0.0987449	0.103577	0.00486599		0.115139	0.186385	0.198613	0.166712	0.0450804
208	TB302564	[MT3]-EIGADLVLQISK[MT3]	1	NP_003095	6652	SORD[sorbitol dehydrogenase]	TB302564	399.777	0.691348	0.849337	0.564352	0.701679	0.142773		2.05782	2.17488	2.20441	2.14571	0.0775283		1.89703	2.07979	1.58068	1.8525	0.252515		2.18125	2.26322	1.8115	2.08532	0.240653		2.16408	2.31955	2.06875	2.18413	0.126599		2.29254	2.1038	1.95543	2.11726	0.168959		2.82427	2.42652	2.71497	2.65526	0.205488
209	TB302653	[MT3]-LVPGWTK[MT3]PITIGR	1	NP_002159	3418	IDH2[isocitrate dehydrogenase 2 (NADP+), mitochondrial]	TB302653	454.545	0.977983	0.879323	0.882707	0.913338	0.0560099		0.50323	0.426544	0.371906	0.433893	0.0659698		0.373333	0.355589	0.3	0.342974	0.0382597		0.291309	0.237651	0.199781	0.242914	0.0459905		0.327552	0.264675	0.231099	0.274442	0.0489626		0.1786	0.146595	0.22547	0.183555	0.0396705		0.186596	0.223493	0.166864	0.192318	0.0287446
210	TB302695	[MT3]-RTALVANTSNMPVAAR	1	NP_001681	523	ATP6V1A[ATPase, H+ transporting, lysosomal 70kDa, V1 subunit A]	TB302695	73.2916	0.674297	0.563715	0.641983	0.626665	0.0568602		0.479005	0.414541	0.541752	0.478433	0.0636074		0.48219	0.536435	0.398102	0.472242	0.0697012		0.472673	0.387331	0.447873	0.435959	0.0439005		0.596146	0.573564	0.439464	0.536391	0.0846974		0.308704	0.428695	0.474606	0.404002	0.0856629		0.494673	0.409162	0.451312	0.451716	0.0427568
211	TB302703	[MT3]-GFK[MT3]GELIHVFNK[MT3]	2	NP_001002010: NP_001159590: NP_057573	51251	NT5C3[5'-nucleotidase, cytosolic III]	TB302703	82.4283				#DIV/0!	#DIV/0!					#DIV/0!	#DIV/0!		0.0807999	0.0897407	0.0995069	0.0900158	0.00935654					#DIV/0!	#DIV/0!					#DIV/0!	#DIV/0!			0.0525792	0.041582	0.0470806	0.00777622					#DIV/0!	#DIV/0!
212	TB302748	[MT3]-HIQELSGDNIDQIK[MT3]	1	NP_000366	7390	UROS[uroporphyrinogen III synthase]	TB302748	215.81	0.500399	0.52755	0.374871	0.467607	0.0814503		0.377488	0.227808	0.106993	0.23743	0.135504		0.154467	0.0690592	0.142109	0.121878	0.0461582		0.0904266	0.125922	0.0829752	0.0997747	0.0229489		0.310595	0.170528	0.186338	0.222487	0.0767123		0.214036	0.206578	0.114892	0.178502	0.0552137		0.357509	0.247387	0.196736	0.267211	0.0821989
214	TB302801	[MT3]-DRMVNSNLASVEELK[MT3]	2	NP_000275: NP_001166925: NP_001166926: NP_001166927	5160	PDHA1[pyruvate dehydrogenase (lipoamide) alpha 1]	TB302801	340.909	1.23791	0.967393	0.87039	1.02523	0.190463		1.00564	1.02444	1.1494	1.05983	0.0781356		1.33308	1.48315	1.32133	1.37919	0.0902243		1.10394	1.65112	1.49063	1.41523	0.281279		1.76374	1.77342	1.53651	1.69122	0.134076		1.41967	1.51736	1.01763	1.31822	0.264862		1.70447	2.13929	1.49144	1.7784	0.330193
215	TB303343	[MT3]-IHSEIVK[MT3]	1	NP_002853	5834	PYGB[phosphorylase, glycogen; brain]	TB303343	123.121	0.379787	0.321714	0.377672	0.359724	0.0329348		0.277782	0.261274	0.254436	0.264497	0.0120021		0.247041	0.289453	0.244791	0.260428	0.0251614		0.238021	0.227826	0.327068	0.264305	0.054593		0.30312	0.289225	0.307346	0.299897	0.00948055		0.236988	0.225056	0.219325	0.227123	0.00901114		0.255769	0.22461	0.305937	0.262105	0.0410325
216	TB303369	[MT3]-K[MT3]LPGIIGR	2	NP_001019245: NP_001019246: NP_008826	3176	HNMT[histamine N-methyltransferase]	TB303369	214.517	0.122673	0.119595	0.105728	0.115999	0.00902697		0.0533151	0.0276649	0.0292506	0.0367435	0.0143733		0.0371422	0.0531701	0.0297821	0.0400314	0.0119587		0.0434699	0.0460684	0.0243634	0.0379672	0.0118527		0.0251513	0.0509501		0.0380507	0.0182425		0.0531359	0.0253977	0.0273268	0.0352868	0.0154878		0.0379907	0.0406424	0.0266353	0.0350895	0.00744063
217	TB303527	[MT3]-NIFPIWALGR	2	NP_001001438: NP_001138908: NP_001138909: NP_002331	4047	LSS[lanosterol synthase (2,3-oxidosqualene-lanosterol cyclase)]	TB303527	175.565	0.207583	0.204737	0.222852	0.211724	0.00974158		0.248408	0.237685	0.246431	0.244175	0.0057066		0.212941	0.203857	0.220702	0.2125	0.00843114		0.180323	0.264803	0.190636	0.211921	0.0460871		0.201578	0.182769	0.257566	0.213971	0.038908		0.183419	0.22717	0.266318	0.225635	0.0414705		0.22162	0.220172	0.219063	0.220285	0.00128249
218	TB303656	[MT3]-AASQPTSLAPEK[MT3]	2	NP_001139528: NP_001139555: NP_077274	79143	MBOAT7[membrane bound O-acyltransferase domain containing 7]	TB303656	320.255	1.09051	1.24081	0.969377	1.10023	0.135978		0.756145	0.639253	0.677637	0.691012	0.0595825		0.752985	0.672137	0.702434	0.709185	0.040845		0.625633		0.709764	0.667699	0.0594893		0.804302	0.832593	0.830268	0.822388	0.0157059		0.617378	0.491086	0.752685	0.620383	0.130825		0.779249	0.762701	0.701567	0.747839	0.0409182
219	TB303712	[MT3]-FGPIPLGSLGWK[MT3]	1	NP_004993	4704	NDUFA9[NADH dehydrogenase (ubiquinone) 1 alpha subcomplex, 9, 39kDa]	TB303712	90.7447	0.55924	0.620562	0.681526	0.620443	0.0611432		0.680042	0.597016	0.696109	0.657722	0.0531832		0.637012	0.806858	0.6518	0.698556	0.094083		0.725573	0.863618	0.727803	0.772331	0.0790648		0.726297	0.736467	0.678734	0.713833	0.0308189		0.602409	0.691079	0.586329	0.626605	0.0564113		0.729383	0.744161	0.610332	0.694625	0.0733735
220	TB303751	[MT3]-VSGHVITDIVEGK[MT3]	2	NP_001017423: NP_002851	5832	ALDH18A1[aldehyde dehydrogenase 18 family, member A1]	TB303751	99.2362	0.773934	0.764498	0.772739	0.77039	0.0051381		1.24819	1.00383	1.30317	1.18506	0.159341		1.16139	0.954458	0.760056	0.958636	0.200701		1.24931	1.11122	1.14817	1.16957	0.0714884		1.11233	1.0037	1.20801	1.10801	0.102222		1.39279	1.28317	1.04941	1.24179	0.175393		1.34737	1.14607	1.19391	1.22912	0.105167
221	TB303808	[MT3]-QSDVMIVAGTLTNK[MT3]	1	NP_077718	374291	NDUFS7[NADH dehydrogenase (ubiquinone) Fe-S protein 7, 20kDa (NADH-coenzyme Q reductase)]	TB303808	73.1827	0.630342	0.570408	0.675043	0.625264	0.0525023		0.638226	0.652547	0.516946	0.602573	0.0745002		0.691735	0.648787	0.638338	0.65962	0.0282989		0.630441	0.895341	0.919253	0.815012	0.16029		0.709165	0.758871	0.66695	0.711662	0.0460113		0.741924	0.709417	0.63383	0.695057	0.0554596		0.712892	0.775056	0.793055	0.760334	0.0420599
222	TB303996	[MT3]-VVADGAGLPGEDWVFVSSK[MT3]	1	NP_003304	7264	TSTA3[tissue specific transplantation antigen P35B]	TB303996	231.77	0.783876	0.776638	0.720298	0.76027	0.0348058		0.683892	0.526062	0.699436	0.636463	0.0959257		0.776714	0.941548	0.73888	0.819047	0.107762		0.870836	0.836066	0.790715	0.832539	0.0401767		0.926724	0.976098	0.893336	0.932053	0.0416376		0.961542	0.964499	0.7292	0.88508	0.135004		0.851308	0.933232	0.835517	0.873352	0.0524548
223	TB303997	[MT3]-LK[MT3]PEGLHQLLAGFEDK[MT3]	2	NP_258412: NP_852470	3704	ITPA[inosine triphosphatase (nucleoside triphosphate pyrophosphatase)]	TB303997	279.753	1.72063	1.78822	1.62354	1.7108	0.0827823		2.14565	2.40993	2.00009	2.18522	0.207767		2.44728	2.63194	2.10601	2.39508	0.266821		2.07987	2.25993	2.12019	2.15333	0.0944937		2.94868	2.71022	3.17595	2.94495	0.232889		2.77849	2.57321	2.00259	2.45143	0.40203		2.64339	2.84188	2.31593	2.6004	0.265595
224	TB304092	[MT3]-MIPC[CAM]DFLIPVQTQHPIRK[MT3]	2	NP_000166: NP_001171651	2821	GPI[glucose-6-phosphate isomerase]	TB304092	63.5082	2.69107	2.82279	2.99389	2.83592	0.151832		6.47374	4.93407	5.59561	5.66781	0.772368		4.58196	4.85046	4.61078	4.68107	0.147405		5.37636	4.68135	5.35121	5.13631	0.394205		6.16351	6.28673	5.80137	6.08387	0.25229		5.8549	5.8137	5.91004	5.85955	0.0483335		6.64989	6.34504	6.15787	6.38427	0.248344
225	TB304226	[MT3]-LSEQR	1	NP_001748	873	CBR1[carbonyl reductase 1]	TB304226	775.064				#DIV/0!	#DIV/0!					#DIV/0!	#DIV/0!					#DIV/0!	#DIV/0!					#DIV/0!	#DIV/0!					#DIV/0!	#DIV/0!					#DIV/0!	#DIV/0!					#DIV/0!	#DIV/0!
227	TB304460	[MT3]-ALHSLLLR	2	NP_001139411: NP_001139412: NP_002564	5050	PAFAH1B3[platelet-activating factor acetylhydrolase 1b, catalytic subunit 3 (29kDa)]	TB304460	381.519	0.0873698	0.23317	0.119922	0.146821	0.0765314		0.227753	0.218823	0.139323	0.195299	0.0486824		0.210593	0.1708	0.164021	0.181805	0.0251604		0.158723	0.212994	0.114149	0.161955	0.0495021		0.161692	0.178192	0.149542	0.163142	0.0143801		0.149311	0.137123	0.0805322	0.122322	0.0367006		0.179261	0.170941	0.172167	0.174123	0.00449176
228	TB304470	[MT3]-HFVQQK[MT3]	2	NP_001139730: NP_001139731: NP_001139732: NP_079055	79837	PIP4K2C[phosphatidylinositol-5-phosphate 4-kinase, type II, gamma]	TB304470	261.924				#DIV/0!	#DIV/0!					#DIV/0!	#DIV/0!					#DIV/0!	#DIV/0!					#DIV/0!	#DIV/0!					#DIV/0!	#DIV/0!					#DIV/0!	#DIV/0!					#DIV/0!	#DIV/0!
229	TB304594	[MT3]-FYFWTK[MT3]	1	NP_055037	4702	NDUFA8[NADH dehydrogenase (ubiquinone) 1 alpha subcomplex, 8, 19kDa]	TB304594	311.771	0.431693	0.464461	0.499618	0.465257	0.0339697		0.358522	0.310831	0.612839	0.427397	0.162358		0.38607	0.506312	0.306836	0.399739	0.100438		0.435055	0.614029	0.532855	0.527313	0.0896156		0.450663	0.4462	0.442042	0.446302	0.00431137		0.419406	0.364616	0.487489	0.423837	0.0615562		0.560443	0.388748	0.510298	0.486496	0.0882878
230	TB304655	[MT3]-LLTVPFEK[MT3]	1	NP_036220	25796	PGLS[6-phosphogluconolactonase]	TB304655	388.176	0.818116	0.767497	0.889637	0.825083	0.0613672		0.585138		0.549441	0.56729	0.0252419		0.448833	0.584199	0.47126	0.501431	0.0725514		0.496968	0.42469	0.420179	0.447279	0.0430907		0.578265	0.559002	0.60285	0.580039	0.0219775		0.518083	0.489226	0.456231	0.487847	0.0309494		0.564139	0.456992	0.69631	0.572481	0.119877
231	TB304680	[MT3]-ELEHALEK[MT3]	2	NP_000181: NP_001019553	3145	HMBS[hydroxymethylbilane synthase]	TB304680	198.335	0.108265	0.14466	0.111257	0.121394	0.0202042		0.180285	0.161971	0.190599	0.177618	0.0144988		0.161427	0.132996	0.17014	0.154854	0.0194243		0.144417	0.183916	0.195219	0.174518	0.0266732		0.154805	0.18759	0.147273	0.163223	0.021436		0.167376	0.151781	0.134687	0.151281	0.0163502		0.138081	0.154695	0.164908	0.152561	0.01354
232	TB304807	[MT3]-ARGNIMLSQK[MT3]	1	NP_000405	3295	HSD17B4[hydroxysteroid (17-beta) dehydrogenase 4]	TB304807	140.858	0.445499	0.397518	0.38334	0.408786	0.0325752		0.378363	0.279285	0.35175	0.336466	0.0512766		0.253892	0.406615	0.325544	0.328683	0.0764099		0.207669	0.268588	0.294941	0.257066	0.0447623		0.448262	0.345014	0.25188	0.348385	0.0982341		0.185665	0.319101	0.215595	0.24012	0.070017		0.222084	0.291642	0.292827	0.268851	0.0405056
233	TB304863	[MT3]-LHSYATSIRK[MT3]	2	NP_004126: NP_777358	3421	IDH3G[isocitrate dehydrogenase 3 (NAD+) gamma]	TB304863	454.545	0.333334	0.279733	0.318364	0.310477	0.0276571		0.194372	0.190734	0.336156	0.240421	0.0829289		0.249776	0.301455	0.271047	0.274093	0.0259741		0.301336		0.372452	0.336894	0.0502863		0.355046	0.337316	0.269767	0.320709	0.0449996		0.233782	0.29662	0.281484	0.270629	0.0327952		0.143301	0.270207	0.294952	0.236154	0.0813586
234	TB304979	[MT3]-ILVNAC[CAM]C[CAM]PGPVK[MT3]	1	NP_001227	874	CBR3[carbonyl reductase 3]	TB304979	183.538	0.209093	0.115764	0.140673	0.155176	0.0483255		0.12766	0.0799425	0.0927517	0.100118	0.0246968		0.105476	0.0877159	0.0513529	0.081515	0.0275893		0.124247	0.101665	0.0876692	0.104527	0.0184561		0.106461	0.100214	0.0731721	0.0932826	0.017694		0.0934559	0.121104	0.0772645	0.0972748	0.0221678		0.0762283	0.0917367	0.107704	0.0918897	0.0157384
235	TB304997	[MT3]-GILAADESVGSMAK[MT3]	1	NP_005156	230	ALDOC[aldolase C, fructose-bisphosphate]	TB304997	454.545	0.350655	0.246398	0.289899	0.295651	0.0523657		0.217654	0.164065	0.251694	0.211138	0.0441763		0.137961	0.172842	0.0765741	0.129126	0.0487382		0.230029	0.167608	0.0843665	0.160668	0.0730787		0.109245	0.125922	0.133992	0.123053	0.0126206		0.0876143	0.156517	0.116398	0.120176	0.0346066		0.12533	0.168413	0.152061	0.148601	0.021749
236	TB305143	[MT3]-FAGLHFFNPVPVMK[MT3]	2	NP_001171634: NP_005318	3033	HADH[hydroxyacyl-CoA dehydrogenase]	TB305143	93.8069	0.293346	0.40282	0.389859	0.362008	0.0598157		0.403984	0.4221	0.410548	0.412211	0.00917165		0.377204	0.521017	0.570338	0.48952	0.100346		0.618229	0.670728	0.531212	0.606723	0.0704659		0.57826	0.496146	0.55338	0.542595	0.0421062		0.368888	0.418257	0.371865	0.386337	0.027684		0.37287	0.429182	0.468431	0.423495	0.0480338
237	TB305174	[MT3]-YTQQIIQGIQQLVK[MT3]	1	NP_149100	87178	PNPT1[polyribonucleotide nucleotidyltransferase 1]	TB305174	206.66	2.66023	3.43959	3.46813	3.18931	0.458427		4.4728	4.89909	4.72897	4.70029	0.214587		5.05946	5.43996	5.46538	5.3216	0.227379		6.2648	5.83875	8.04713	6.71689	1.17155		4.70875	7.84167	6.43257	6.32766	1.56909		6.12473	5.7501	6.50829	6.12771	0.379102		5.95128	5.21676	7.15908	6.10904	0.980725
238	TB305200	[MT3]-ITGEPLYNAVVWLDLR	2	NP_000158: NP_001121599: NP_976325	2710	GK[glycerol kinase]	TB305200	524.082				#DIV/0!	#DIV/0!					#DIV/0!	#DIV/0!					#DIV/0!	#DIV/0!					#DIV/0!	#DIV/0!					#DIV/0!	#DIV/0!					#DIV/0!	#DIV/0!					#DIV/0!	#DIV/0!
239	TB305464	[MT3]-ALVARGTEGLC[CAM]PLLC[CAM]HADGTPLGAGAR	2	NP_001116362: NP_699169	124975	GGT6[gamma-glutamyltransferase 6]	TB305464	30.9676				#DIV/0!	#DIV/0!					#DIV/0!	#DIV/0!					#DIV/0!	#DIV/0!					#DIV/0!	#DIV/0!					#DIV/0!	#DIV/0!					#DIV/0!	#DIV/0!					#DIV/0!	#DIV/0!
240	TB305535	[MT3]-LVPVAR	1	NP_055113	23475	QPRT[quinolinate phosphoribosyltransferase]	TB305535	604.828				#DIV/0!	#DIV/0!					#DIV/0!	#DIV/0!					#DIV/0!	#DIV/0!					#DIV/0!	#DIV/0!					#DIV/0!	#DIV/0!		0.276035	0.170886	0.120812	0.189244	0.0792231					#DIV/0!	#DIV/0!
241	TB305609	[MT3]-VFLEK[MT3]	1	NP_005019	5305	PIP4K2A[phosphatidylinositol-5-phosphate 4-kinase, type II, alpha]	TB305609	658.793		0.237165		0.237165	#DIV/0!					#DIV/0!	#DIV/0!					#DIV/0!	#DIV/0!					#DIV/0!	#DIV/0!					#DIV/0!	#DIV/0!					#DIV/0!	#DIV/0!					#DIV/0!	#DIV/0!
242	TB305812	[MT3]-LVLLFSGK[MT3]	1	NP_006547	10654	PMVK[phosphomevalonate kinase]	TB305812	222.575	0.569606	0.881875	0.733739	0.728407	0.156203		0.344272	0.371871	0.443567	0.38657	0.0512533		0.454097	0.572384	0.388372	0.471618	0.0932485		0.251585	0.579793	0.372013	0.40113	0.16603		0.450587	0.425362	0.545636	0.473862	0.0634249		0.400175	0.42457	0.463957	0.429567	0.0321833		0.59215	0.597162	0.462538	0.550617	0.0763194
243	TB305870	[MT3]-LSLNLDHK[MT3]	1	NP_001075	8985	PLOD3[procollagen-lysine, 2-oxoglutarate 5-dioxygenase 3]	TB305870	369.801	0.835004	0.73398	0.777815	0.782266	0.0506592		0.514509	0.862548	0.497404	0.62482	0.206056		0.513555	0.483383	0.458749	0.485229	0.0274496		0.530865	0.735436	0.615034	0.627112	0.102819		0.677423	0.813564	0.767304	0.752764	0.0692252		0.573683	0.559359	0.756533	0.629859	0.109937		0.806666	0.482299	0.635159	0.641375	0.162273
244	TB305872	[MT3]-RALDLNLK[MT3]	1	NP_006285	7381	UQCRB[ubiquinol-cytochrome c reductase binding protein]	TB305872	131.465	0.845286	0.941516	0.766828	0.85121	0.0874945		0.900609	0.956533	0.762318	0.873154	0.0999762		0.93125	0.805262	0.943482	0.893331	0.0765153		0.974485	1.16089	1.0426	1.05932	0.0943189		1.11426	1.05947	0.975885	1.04987	0.0696857		0.943522	0.991388	1.00104	0.978651	0.0308031		1.06899	0.970923	0.969977	1.0033	0.056894
245	TB305918	[MT3]-GFEAAVAAGAK[MT3]	1	NP_000182	3155	HMGCL[3-hydroxymethyl-3-methylglutaryl-CoA lyase]	TB305918	147.67	0.198024	0.15893	0.183889	0.180281	0.0197953		0.101924	0.0928027	0.0723111	0.0890125	0.0151657		0.0784872	0.0687714	0.0799865	0.0757484	0.00608857		0.106355	0.0912616	0.0632902	0.0869691	0.0218511		0.0908898	0.0912211	0.0626017	0.0815709	0.0164287		0.0731094	0.0878502	0.0855162	0.0821586	0.00792325		0.0689252	0.0608889	0.0744598	0.0680913	0.00682373
246	TB305963	[MT3]-EQALQLAQK[MT3]	1	NP_003841	8803	SUCLA2[succinate-CoA ligase, ADP-forming, beta subunit]	TB305963	214.286	0.144303	0.19564	0.21268	0.184208	0.0355928		0.187788	0.19787	0.197826	0.194495	0.00580837		0.221213	0.196767	0.209586	0.209189	0.0122278		0.25252	0.243932	0.22242	0.239624	0.0155056		0.229078	0.249979	0.290654	0.25657	0.0313127		0.222425	0.221932	0.211107	0.218488	0.00639672		0.133515	0.237666	0.232422	0.201201	0.0586766
247	TB305999	[MT3]-VLIIGGGDGGVLR	1	NP_003123	6723	SRM[spermidine synthase]	TB305999	151.892	2.77058	3.15813	2.36031	2.76301	0.398965		3.67084	3.20778	3.50203	3.46022	0.234342		3.09545	3.31649	3.42797	3.27997	0.16924		3.36364	3.49384	3.59352	3.48366	0.115274		4.4529	4.83796	4.39122	4.5607	0.242093		3.20098	3.67022	3.57691	3.4827	0.248398		4.18116	3.92844	3.46461	3.85807	0.363421
248	TB306049	[MT3]-LATFWYYAK[MT3]	1	NP_006467	10632	ATP5L[ATP synthase, H+ transporting, mitochondrial Fo complex, subunit G]	TB306049	368.561	0.842264	0.758959	0.796208	0.799144	0.0417301		1.155	0.987466	1.07189	1.07145	0.0837675		0.789378	0.791207	0.648166	0.742917	0.082062		0.814473	0.721058	0.954908	0.830146	0.11771		0.824249	1.00029	1.03942	0.954652	0.114614		0.955256	0.941195	0.929347	0.941933	0.0129701		0.999003	1.09131	1.01001	1.03344	0.050415
249	TB306083	[MT3]-IILNALVAQQK[MT3]	1	NP_055688	9926	LPGAT1[lysophosphatidylglycerol acyltransferase 1]	TB306083	146.448	0.745792	0.843181	0.789629	0.792867	0.0487753		0.576837	0.612086		0.594461	0.0249247		0.279903	0.426688	0.524345	0.410312	0.123041		0.59537	0.812888	0.451354	0.61987	0.182008		0.280879	0.579548	0.484992	0.448473	0.152647		0.359043	0.395402	0.346844	0.367096	0.0252608		0.556652	0.521669	0.470256	0.516192	0.0434576
250	TB306127	[MT3]-AFVRPSGTEDVVR	1	NP_056414	5238	PGM3[phosphoglucomutase 3]	TB306127	214.286	0.613239	0.600883	0.584632	0.599584	0.0143475		0.331688	0.37923	0.28366	0.331526	0.0477856		0.197588	0.331564	0.362553	0.297235	0.087677		0.277289	0.303673	0.286258	0.289073	0.0134155		0.298816	0.348748	0.307229	0.318264	0.0267325		0.265096	0.306996	0.286762	0.286284	0.0209539		0.345628	0.336291	0.287096	0.323005	0.0314466
251	TB306325	[MT3]-ALIEVLQPLIAEHQAR	2	NP_004175: NP_776049: NP_998810: NP_998811	7453	WARS[tryptophanyl-tRNA synthetase]	TB306325	85.3315	2.45204	2.6249	2.7445	2.60715	0.147032		0.820148	0.997625	0.942408	0.92006	0.0908244		0.919434	0.838539	0.873762	0.877245	0.0405599		0.889416	0.829567	0.85313	0.857371	0.0301491		0.879573	0.930562	0.892833	0.900989	0.026455		0.910777	0.813293	0.867085	0.863718	0.0488288		0.872755	0.874604	0.911683	0.886347	0.0219608
252	TB306350	[MT3]-FSTVAGESGSADTVRDPR	1	NP_001743	847	CAT[catalase]	TB306350	75.6375	0.360008	0.378148	0.356855	0.365003	0.0114918		0.345886	0.443327	0.325316	0.37151	0.0630405		0.284711	0.305323	0.274303	0.288112	0.0157871		0.25577	0.350749	0.349541	0.318687	0.0544908		0.278192	0.320957	0.302202	0.30045	0.0214363		0.279578	0.212371	0.195704	0.229218	0.0444026		0.233951	0.218165	0.312365	0.254827	0.0504507
253	TB306394	[MT3]-VAEQTPLTALYVANLIK[MT3]	1	NP_000681	217	ALDH2[aldehyde dehydrogenase 2 family (mitochondrial)]	TB306394	129.4	1.23104	1.24103	1.12987	1.20065	0.0615		0.195371	0.186444	0.175569	0.185794	0.009917		0.1618	0.168383	0.142593	0.157592	0.0133999		0.132447	0.110816	0.113247	0.118837	0.0118491		0.133086	0.0893719	0.103016	0.108491	0.0223653		0.0651493	0.0584809	0.0829949	0.068875	0.0126746		0.0895278	0.0861673	0.0520217	0.0759056	0.0207522
254	TB306640	[MT3]-ILVDSR	1	NP_006431	10587	TXNRD2[thioredoxin reductase 2]	TB306640	265.632				#DIV/0!	#DIV/0!					#DIV/0!	#DIV/0!					#DIV/0!	#DIV/0!					#DIV/0!	#DIV/0!					#DIV/0!	#DIV/0!					#DIV/0!	#DIV/0!					#DIV/0!	#DIV/0!
255	TB306795	[MT3]-QIIGQAK[MT3]	1	NP_002480	4697	NDUFA4[NADH dehydrogenase (ubiquinone) 1 alpha subcomplex, 4, 9kDa]	TB306795	232.263	0.684533	0.81971	0.798793	0.767679	0.072762		0.684243	0.6341	0.610325	0.642889	0.0377346		0.516896	0.683982	0.745395	0.648758	0.118252		0.675506	1.1131	0.711241	0.833284	0.242989		0.831036	0.703248	0.706231	0.746838	0.0729328		0.570556	0.764557	0.713996	0.683036	0.100638		0.986615	0.906274	0.70698	0.866623	0.143973
256	TB306887	[MT3]-RFQVVDSR	2	NP_001013454: NP_001123989: NP_066949	4357	MPST[mercaptopyruvate sulfurtransferase]	TB306887	146.955	0.39658	0.497833	0.576905	0.49044	0.0903894		0.593731	0.724914	0.549682	0.622776	0.0911551		0.844152	0.725291	0.606841	0.725428	0.118655		0.48493	0.496258	0.578734	0.519974	0.051202		0.590666	0.565868	0.703503	0.620012	0.0733603		0.611433	0.639901	0.636894	0.629409	0.0156403		0.552313	0.738223	0.696674	0.662403	0.0975785
257	TB306913	[MT3]-YFAHIIK[MT3]	2	NP_004028: NP_631895: NP_981949	271	AMPD2[adenosine monophosphate deaminase 2]	TB306913	451.949	0.209329	0.220372	0.205101	0.211601	0.00788502		0.253803	0.256203	0.221257	0.243754	0.01952		0.282856	0.218358	0.156034	0.219083	0.0634138		0.245057	0.285238	0.201499	0.243931	0.0418805		0.198627	0.227541	0.26023	0.2288	0.0308208		0.227986	0.207312	0.195313	0.210204	0.0165275		0.26687	0.219439	0.15861	0.214973	0.0542679
258	TB307011	[MT3]-HIGYDDSSK[MT3]	1	NP_005902	4144	MAT2A[methionine adenosyltransferase II, alpha]	TB307011	331.207	0.507963	0.562425	0.529434	0.533274	0.0274331		0.810484	0.909759	0.903898	0.874714	0.0557015		0.874882	0.834209	0.896203	0.868431	0.031496		0.866885	0.93778	0.871787	0.892151	0.0395919		0.787327	0.782889	0.735692	0.768636	0.0286167		0.813836	0.747044	0.893385	0.818088	0.0732634		0.829018	1.03755	0.890817	0.919129	0.107111
259	TB307199	[MT3]-IAVTGTGAHPAFK[MT3]	1	NP_056511	2882	GPX7[glutathione peroxidase 7]	TB307199	103.981				#DIV/0!	#DIV/0!					#DIV/0!	#DIV/0!					#DIV/0!	#DIV/0!					#DIV/0!	#DIV/0!					#DIV/0!	#DIV/0!					#DIV/0!	#DIV/0!					#DIV/0!	#DIV/0!
261	TB307333	[MT3]-VMVLDFVTPTPLGTR	2	NP_001087240: NP_003321: NP_877393: NP_877419: NP_877420	7296	TXNRD1[thioredoxin reductase 1]	TB307333	260.716	2.01371	1.95076	1.92226	1.96224	0.0467914		1.54432	1.49503	1.68498	1.57478	0.0985712		0.982758	1.06465	0.958525	1.00198	0.055614		0.896309	0.886667	0.963255	0.915411	0.0417143		0.943972	1.17492	0.977875	1.03225	0.124707		0.847491	0.883184	0.876474	0.869049	0.0189694		1.00187	1.15383	1.03868	1.06479	0.0792734
262	TB307447	[MT3]-VLPVGDEVVGIVGYTSK[MT3]	1	NP_002517	4907	NT5E[5'-nucleotidase, ecto (CD73)]	TB307447	102.328	1.15445	1.02274	1.18194	1.11971	0.0851001		0.270877	0.201218	0.209735	0.227277	0.0379981		0.327058	0.352766	0.394469	0.358098	0.03402		0.543258	0.510266	0.556382	0.536635	0.0237602		0.331857	0.33681	0.32199	0.330219	0.00754462		0.373231	0.349021	0.430819	0.384357	0.0420184		0.367188	0.335662	0.378295	0.360382	0.0221165
263	TB307507	[MT3]-TIDWVAFAEIIPQNQK[MT3]	2	NP_001003785: NP_006347	10476	ATP5H[ATP synthase, H+ transporting, mitochondrial Fo complex, subunit d]	TB307507	115.752	2.96594	3.11462	2.92888	3.00315	0.0983004		2.99348	2.91923	3.15106	3.02125	0.118382		2.98544	3.0884	3.11019	3.06134	0.0666276		3.80858	3.60394	3.56181	3.65811	0.132001		2.98479	3.50929	3.55675	3.35028	0.317409		3.0248	2.97243	3.11089	3.03604	0.0699109		3.45406	3.63121	3.50368	3.52965	0.0913877
264	TB307545	[MT3]-TVQVVPHITDAIQEWVMR	1	NP_001896	1503	CTPS[CTP synthase]	TB307545	89.1095	0.515009	0.616604	0.515402	0.549005	0.058543		1.1171	0.866573	0.721219	0.90163	0.200254		0.598578	0.693761	0.562553	0.618297	0.0677902		0.680419	0.720106	0.924255	0.774926	0.130836		0.888665	0.656217	0.759214	0.768032	0.116475		0.667717	0.778427	0.697976	0.714707	0.0572195		0.915355	0.739553	0.859458	0.838122	0.0898222
265	TB307546	[MT3]-AQFAQPEILIGTIPGAGGTQR	1	NP_004083	1892	ECHS1[enoyl CoA hydratase, short chain, 1, mitochondrial]	TB307546	454.545	2.3806	2.49786	2.30506	2.39451	0.0971478		1.79993	1.84735	1.90952	1.85226	0.0549624		2.08216	1.83888	1.75204	1.89103	0.171124		1.63453	2.12205	1.79117	1.84925	0.248897		2.07421	1.94655	2.04579	2.02218	0.0670279		1.41831	1.45933	1.46331	1.44698	0.0249125		1.66231	1.6867	1.75836	1.70245	0.0499245
266	TB307880	[MT3]-AVLPTSK[MT3]	1	NP_060760	55276	PGM2[phosphoglucomutase 2]	TB307880	550.012	0.487249	0.444957	0.391326	0.441177	0.0480734		0.689442	0.87737	0.391334	0.652716	0.245091		0.712672	0.842085		0.777378	0.0915095		1.2159	0.982693	0.85491	1.01783	0.183041		1.03541	1.29213	0.921202	1.08291	0.18997		0.914884	1.11866	0.885264	0.972936	0.127067		1.0948	1.11063	1.18123	1.12889	0.0460173
267	TB307959	[MT3]-APHLAYLR	1	NP_005882	39	ACAT2[acetyl-CoA acetyltransferase 2]	TB307959	454.545	0.612176	0.562101	0.56042	0.578232	0.0294078		1.42831	1.32144	1.48811	1.41262	0.0844347		0.901677	0.7876	0.972675	0.887317	0.0933691		0.956263	1.14341	1.04352	1.04773	0.0936453		1.16787	1.28397	1.31364	1.25516	0.0770364		1.31737	1.47736	1.54611	1.44695	0.117364		1.1122	1.29518	1.23086	1.21275	0.0928222
268	TB307969	[MT3]-K[MT3]IDASK[MT3]	2	NP_001129612: NP_057392	51727	CMPK1[cytidine monophosphate (UMP-CMP) kinase 1, cytosolic]	TB307969	281.49	1.05348	1.23019	1.14458	1.14275	0.0883689		1.06488	1.08388	0.888789	1.01252	0.107571		0.839772	0.923874	0.856563	0.873403	0.0445083		0.934004	0.902684	0.78884	0.875176	0.0763917		1.0388	0.958594	1.02035	1.00592	0.042008		1.26906	0.899754	0.87041	1.01307	0.222173		0.977201	1.09601	0.991387	1.02153	0.0648908
269	TB307979	[MT3]-ILPEAHQR	1	NP_006286	7407	VARS[valyl-tRNA synthetase]	TB307979	181.623	0.236777	0.286173	0.187453	0.236801	0.04936		0.217675	0.343216	0.382238	0.314376	0.0859889		0.349753	0.361693	0.220674	0.310707	0.0781988		0.302787	0.36416	0.412381	0.359776	0.0549281		0.42208	0.240465	0.334304	0.332283	0.0908245		0.250911	0.384068	0.356411	0.330463	0.0702681		0.291901	0.244538	0.247561	0.261333	0.0265156
270	TB308028	[MT3]-LRQLGVAK[MT3]	1	NP_002694	5471	PPAT[phosphoribosyl pyrophosphate amidotransferase]	TB308028	526.643	0.357498	0.261844	0.343378	0.320907	0.0516344		0.434445	0.686697	0.573762	0.564968	0.126356		0.495621	0.603865	0.508519	0.536002	0.0591243		0.446611	0.585601	0.442184	0.491465	0.0815537		0.663467	0.850187	0.799317	0.77099	0.0965292		0.690805	0.692257	0.515387	0.632816	0.1017		0.83164	0.625615	0.776432	0.744562	0.106646
271	TB308069	[MT3]-VHGQATGEK[MT3]	1	NP_056155	23395	LARS2[leucyl-tRNA synthetase 2, mitochondrial]	TB308069	202.72	0.0991522	0.0999351	0.0879504	0.0956792	0.0067048		0.14091	0.12755	0.133659	0.13404	0.00668804		0.177251	0.225092	0.139935	0.18076	0.0426866		0.126811	0.22057	0.15859	0.168657	0.0476831		0.187972	0.148621	0.173549	0.170047	0.0199076		0.179259	0.164737	0.162433	0.16881	0.00912229		0.187702	0.117605	0.16092	0.155409	0.0353716
272	TB308091	[MT3]-VLPGVDALSNI	1	NP_000282	5230	PGK1[phosphoglycerate kinase 1]	TB308091	214.286	8.50359	9.04519	8.60047	8.71642	0.28882		9.79513	10.0353	9.62149	9.81731	0.2078		8.53025	9.69274	8.40818	8.87705	0.709032		9.02033	10.5407	8.44865	9.33657	1.08129		11.1032	10.9552	10.9529	11.0037	0.0861313		9.63845	9.23125	9.15658	9.3421	0.259356		10.6713	9.98593	10.6552	10.4375	0.39115
273	TB308145	[MT3]-IFLDPEK[MT3]R	1	NP_000293	5351	PLOD1[procollagen-lysine 1, 2-oxoglutarate 5-dioxygenase 1]	TB308145	164.738	0.0411158	0.0513648	0.0355018	0.0426608	0.00804354		0.0369344	0.0343047	0.0200623	0.0304338	0.0090777		0.0521853	0.0371339	0.0295659	0.0396283	0.0115142		0.0351073	0.0288439	0.0273771	0.0304428	0.00410565		0.0192758	0.0379835	0.0174622	0.0249072	0.0113607		0.0290571	0.0307604	0.0241377	0.0279851	0.00343904		0.0208433	0.0249901	0.016098	0.0206438	0.00444939
274	TB308236	[MT3]-GSGIQWDLRK[MT3]	2	NP_001159631: NP_004541	4720	NDUFS2[NADH dehydrogenase (ubiquinone) Fe-S protein 2, 49kDa (NADH-coenzyme Q reductase)]	TB308236	217.018				#DIV/0!	#DIV/0!					#DIV/0!	#DIV/0!			0.583129	0.342078	0.462603	0.170449					#DIV/0!	#DIV/0!					#DIV/0!	#DIV/0!					#DIV/0!	#DIV/0!					#DIV/0!	#DIV/0!
275	TB308285	[MT3]-IDPEVAAFLQK[MT3]	1	NP_002667	5372	PMM1[phosphomannomutase 1]	TB308285	293.689	0.195721	0.23882	0.14885	0.194464	0.0449983		0.093834	0.103767	0.0972163	0.0982724	0.00505002		0.0931419	0.0984798	0.108411	0.100011	0.00774866		0.082737	0.129963	0.0951605	0.10262	0.0244805		0.0938794	0.111445	0.0717425	0.0923555	0.019895		0.120463	0.087622	0.0602536	0.0894463	0.0301464		0.0858503	0.11215	0.0942133	0.0974044	0.013437
276	TB308297	[MT3]-FQAFDWGSSAK[MT3]	2	NP_000226: NP_001121077	3988	LIPA[lipase A, lysosomal acid, cholesterol esterase]	TB308297	130.293	0.486285	0.431695	0.404286	0.440755	0.0417439		0.395303	0.709944	0.387677	0.497641	0.183899		0.444425	0.251325	0.305518	0.333756	0.0995984		0.384592	0.431866	0.341468	0.385975	0.0452149		0.476324	0.765824	0.528394	0.590181	0.154323		0.299771	0.871756	0.34458	0.505369	0.31809		0.45199	0.854175	0.532209	0.612791	0.212857
277	TB308331	[MT3]-SDPDPK[MT3]APANK[MT3]	2	NP_000007: NP_001120800	34	ACADM[acyl-CoA dehydrogenase, C-4 to C-12 straight chain]	TB308331	131.479				#DIV/0!	#DIV/0!					#DIV/0!	#DIV/0!					#DIV/0!	#DIV/0!					#DIV/0!	#DIV/0!					#DIV/0!	#DIV/0!					#DIV/0!	#DIV/0!					#DIV/0!	#DIV/0!
278	TB308437	[MT3]-AVAQAGTVGTLLIVK[MT3]	1	NP_056348	26007	DAK[dihydroxyacetone kinase 2 homolog (S. cerevisiae)]	TB308437	88.2565				#DIV/0!	#DIV/0!					#DIV/0!	#DIV/0!					#DIV/0!	#DIV/0!					#DIV/0!	#DIV/0!					#DIV/0!	#DIV/0!					#DIV/0!	#DIV/0!					#DIV/0!	#DIV/0!
279	TB308524	[MT3]-ELK[MT3]EPPQGAHFLSR	1	NP_000782	1719	DHFR[dihydrofolate reductase]	TB308524	600				#DIV/0!	#DIV/0!					#DIV/0!	#DIV/0!					#DIV/0!	#DIV/0!					#DIV/0!	#DIV/0!					#DIV/0!	#DIV/0!					#DIV/0!	#DIV/0!					#DIV/0!	#DIV/0!
280	TB308915	[MT3]-AAVEDPR	1	NP_001924	1743	DLST[dihydrolipoamide S-succinyltransferase (E2 component of 2-oxo-glutarate complex)]	TB308915	214.286	1.37324	1.568	1.56497	1.50207	0.111581		1.20825	1.31061	1.22086	1.24657	0.0558139		1.28099	1.27684	1.32288	1.29357	0.0254665		1.47482	1.59444	1.50013	1.52313	0.0630403		1.37087	1.58676	1.45696	1.47153	0.108678		1.26943	1.19462	1.18615	1.21673	0.0458308		1.46596	1.17801	1.31651	1.32016	0.144007
281	TB308977	[MT3]-AFNADFH	2	NP_001152980: NP_002216	3712	IVD[isovaleryl-CoA dehydrogenase]	TB308977	266.347	0.855877	0.763699	0.703051	0.774209	0.0769534		0.896412	0.881752	0.743596	0.840587	0.0843154		0.666507	0.49503	0.595562	0.5857	0.0861627		0.71327	0.810937	0.992345	0.838851	0.141616		0.708873	0.632839	0.843677	0.728463	0.106775		0.536808	0.508986	0.683459	0.576418	0.093739		0.863409	0.633758	0.821011	0.772726	0.122203
282	TB309120	[MT3]-IHSDIVK[MT3]	2	NP_001157412: NP_002854	5836	PYGL[phosphorylase, glycogen, liver]	TB309120	108.42	0.188258	0.314493	0.187765	0.230172	0.0730244		0.631831	0.558046	0.582221	0.590699	0.0376164		0.895085	0.756554	0.74817	0.799936	0.0825077		0.809968	0.918742	0.885504	0.871405	0.0557407		1.01689	0.917346	0.97449	0.969574	0.0499516		0.854848	0.89195	1.03574	0.927513	0.0955457		0.917091	0.933605	1.05199	0.96756	0.0735791
283	TB309326	[MT3]-LTQGETLRK[MT3]	1	NP_055577	1718	DHCR24[24-dehydrocholesterol reductase]	TB309326	302.25	0.226968	0.265414	0.178138	0.223506	0.0437407		0.62944	0.680097	0.676751	0.662096	0.0283302		0.582333	0.354301	0.453003	0.463212	0.114358		0.699169	0.605436	0.750221	0.684942	0.0734336		0.639429	0.693229	0.684844	0.672501	0.0289463		0.770137	0.758274	0.900348	0.809586	0.0788251		0.860345	0.611466	0.766205	0.746005	0.125663
284	TB309408	[MT3]-LVASAYSIAQK[MT3]	1	NP_006076	10380	BPNT1[3'(2'), 5'-bisphosphate nucleotidase 1]	TB309408	163.696				#DIV/0!	#DIV/0!					#DIV/0!	#DIV/0!		0.461998	0.301201	0.308625	0.357275	0.0907694					#DIV/0!	#DIV/0!					#DIV/0!	#DIV/0!					#DIV/0!	#DIV/0!					#DIV/0!	#DIV/0!
285	TB309420	[MT3]-RLWAHLIEK[MT3]	1	NP_000246	4594	MUT[methylmalonyl CoA mutase]	TB309420	133.464	0.1729	0.402559	0.0880365	0.221165	0.162721		0.108448	0.147141	0.186047	0.147212	0.0387991		0.162801	0.242109	0.198771	0.201227	0.0397108		0.335368	0.172531	0.135608	0.214502	0.106288		0.215163	0.191539	0.236647	0.21445	0.0225623		0.156563	0.141946	0.173995	0.157501	0.0160447		0.122552	0.20227	0.198285	0.174369	0.044919
286	TB309423	[MT3]-ILDVLEEIPK[MT3]	1	NP_004991	4698	NDUFA5[NADH dehydrogenase (ubiquinone) 1 alpha subcomplex, 5, 13kDa]	TB309423	423.66	0.663787	0.571052	0.576808	0.603882	0.051959		0.739719	0.674463	0.635727	0.683303	0.0525565		0.604635	0.662213	0.766888	0.677912	0.0822579		0.749926	0.943212	0.75587	0.816336	0.109918		0.813166	0.69584	0.702956	0.737321	0.0657799		0.872728	0.928846	0.719619	0.840398	0.108295		0.65822	0.661218	0.754483	0.691307	0.0547322
287	TB309484	[MT3]-DHPLPEVAHVK[MT3]	1	NP_001852	1327	COX4I1[cytochrome c oxidase subunit IV isoform 1]	TB309484	391.974	1.65649	1.73456	1.5948	1.66195	0.0700393		1.89953	1.72352	1.8316	1.81822	0.088763		1.88908	1.39153	2.0441	1.7749	0.340936		2.28334	2.78277	2.25361	2.43991	0.2973		1.80021	1.90168	1.08156	1.59448	0.447091		1.96186	1.71943	1.70332	1.79487	0.144842		1.84088	1.67694	2.21681	1.91154	0.276783
288	TB309525	[MT3]-RVGGVQSLGGTGALR	1	NP_002070	2805	GOT1[glutamic-oxaloacetic transaminase 1, soluble (aspartate aminotransferase 1)]	TB309525	87.8085	0.0710809	0.0890651	0.119924	0.0933568	0.0247029		0.120855	0.149103	0.128662	0.132873	0.0145875		0.130055	0.115551	0.0952076	0.113605	0.017505		0.0844469	0.144026	0.106833	0.111769	0.0300947		0.131779	0.135919	0.158749	0.142149	0.0145241		0.141054	0.114869	0.126662	0.127529	0.0131142		0.132729	0.135269	0.12823	0.132076	0.00356494
289	TB309539	[MT3]-DLGLAQDSATSTK[MT3]	1	NP_689953	11112	HIBADH[3-hydroxyisobutyrate dehydrogenase]	TB309539	232.424	0.383468	0.356039	0.306909	0.348805	0.0387888		0.218367	0.19999	0.193401	0.20392	0.0129383		0.24076	0.237462	0.230491	0.236238	0.00524322		0.330011	0.252799	0.272291	0.285034	0.0401523		0.342274	0.218395	0.261746	0.274138	0.0628626		0.266334	0.234548	0.274305	0.258396	0.0210335		0.28452	0.301651	0.246366	0.277512	0.0283007
290	TB309658	[MT3]-GYVVWQEVFDNK[MT3]	1	NP_000511	3073	HEXA[hexosaminidase A (alpha polypeptide)]	TB309658	276.214	2.89869	2.48003	2.44749	2.60874	0.251634		1.25679	1.27388	1.40092	1.31053	0.0787471		0.961287	0.990226	1.41711	1.12287	0.255224		1.55104	1.41863	1.22516	1.39828	0.163888		1.37303	1.91122	1.55061	1.61162	0.274234		0.934751	1.42484	0.918985	1.09286	0.287612		1.49408	1.5917	1.18082	1.4222	0.214663
291	TB309757	[MT3]-RLAIK[MT3]LPDDQIPK[MT3]	1	NP_002618	5214	PFKP[phosphofructokinase, platelet]	TB309757	214.286	0.242788	0.250065	0.222166	0.23834	0.0144714		0.31097	0.208704	0.224431	0.248035	0.0550677		0.228133		0.211781	0.219957	0.0115627		0.256303	0.272098	0.120904	0.216435	0.083108		0.149188	0.187328	0.136914	0.15781	0.0262897		0.215953	0.114537	0.0771429	0.135877	0.0718234		0.151228	0.14931	0.152119	0.150886	0.00143549
292	TB309851	[MT3]-EVGSHFDDFVTNLIEK[MT3]	1	NP_003092	6646	SOAT1[sterol O-acyltransferase 1]	TB309851	121.99	0.606332	0.759931	0.575183	0.647149	0.0989064		0.734079	0.608623	0.63596	0.659554	0.0659722		0.483656	0.539249	0.557627	0.526844	0.0385143		0.604545	0.600296	0.602332	0.602391	0.00212487		0.587357	0.638225	0.56245	0.596011	0.0386218		0.529961	0.527742	0.476902	0.511535	0.0300137		0.555618	0.642099	0.678293	0.625337	0.0630321
293	TB310226	[MT3]-VLPALLPS	1	NP_000128	2184	FAH[fumarylacetoacetate hydrolase (fumarylacetoacetase)]	TB310226	293.842	0.459042	0.447446	0.397373	0.43462	0.0327739		0.321735	0.308532	0.253474	0.29458	0.0362061		0.288722	0.277235	0.239672	0.268543	0.0256538		0.300354	0.312462	0.300065	0.304293	0.00707558		0.42537	0.392782	0.433864	0.417339	0.0216865		0.373139	0.341819	0.315794	0.343584	0.0287135		0.353069	0.467341	0.392154	0.404188	0.0580788
294	TB310392	[MT3]-TVHFIVPR	1	NP_004676	9107	MTMR6[myotubularin related protein 6]	TB310392	149.177	0.0453942	0.029578	0.0385703	0.0378475	0.00793285		0.0702569	0.0281274	0.155144	0.0845094	0.0646966		0.0553878	0.0520969	0.0662459	0.0579102	0.00740409		0.0507201	0.103786	0.0557286	0.0700783	0.0292991		0.0457568	0.0685307	0.0615658	0.0586178	0.0116696		0.0845843	0.054672	0.0703672	0.0698745	0.0149623		0.100728	0.0727166	0.104943	0.0927959	0.0175165
295	TB310431	[MT3]-GK[MT3]PVLAK[MT3]	1	NP_056238	60496	AASDHPPT[aminoadipate-semialdehyde dehydrogenase-phosphopantetheinyl transferase]	TB310431	643.068	1.17179	1.13758	1.10554	1.1383	0.0331305		1.81359	1.39968	1.8433	1.68552	0.247992		1.78693	1.7995	1.89309	1.82651	0.0580065		1.76326	1.96167	3.17341	2.29945	0.763347		1.82741	1.91454	1.82028	1.85408	0.0524836		1.83452	1.84358	1.81986	1.83266	0.0119709		1.87085	1.76389	1.62646	1.75374	0.122511
296	TB310548	[MT3]-GGHVVAPVLSR	2	NP_001093251: NP_001093252: NP_004112	2687	GGT5[gamma-glutamyltransferase 5]	TB310548	170.638				#DIV/0!	#DIV/0!					#DIV/0!	#DIV/0!					#DIV/0!	#DIV/0!					#DIV/0!	#DIV/0!					#DIV/0!	#DIV/0!					#DIV/0!	#DIV/0!					#DIV/0!	#DIV/0!
297	TB310708	[MT3]-GNVYIHPTAK[MT3]	2	NP_037467: NP_995319	29926	GMPPA[GDP-mannose pyrophosphorylase A]	TB310708	160.239	0.197163	0.202272	0.203463	0.200966	0.00334717		0.160543	0.15783	0.145067	0.15448	0.00826406		0.155485	0.175489	0.154775	0.161916	0.0117597		0.116099	0.221346	0.107511	0.148319	0.0633888		0.137117	0.236497	0.148652	0.174089	0.0543543		0.138847	0.169615	0.157301	0.155254	0.0154858		0.171969	0.190453	0.182255	0.181559	0.00926161
298	TB310723	[MT3]-K[MT3]IGGIFAFK[MT3]	2	NP_001007100: NP_001007101: NP_001180528: NP_001180529: NP_001180546: NP_002970	6342	SCP2[sterol carrier protein 2]	TB310723	196.345	0.737655	0.817965	0.733662	0.763094	0.0475615		0.439009	0.39288	0.455502	0.42913	0.0324588		0.441501	0.359305	0.355836	0.385547	0.0484888		0.338857	0.388917	0.338336	0.35537	0.0290537		0.362625	0.271101	0.409923	0.347883	0.0705754		0.191894	0.271028	0.249456	0.237459	0.0409085		0.262767	0.279779	0.281131	0.274559	0.0102344
299	TB310725	[MT3]-RLTEHVQDK[MT3]	1	NP_848934	137964	AGPAT6[1-acylglycerol-3-phosphate O-acyltransferase 6 (lysophosphatidic acid acyltransferase, zeta)]	TB310725	116.488	0.110743	0.101566	0.0779357	0.0967482	0.0169259		0.0862011	0.0560627	0.0776218	0.0732952	0.015528		0.0845745	0.128353	0.075836	0.0962544	0.0281392		0.0678339	0.0784843	0.0870047	0.0777743	0.00960512		0.0822131	0.134692	0.0862335	0.101046	0.0292072		0.0664121	0.143239	0.0686746	0.0927753	0.0437177		0.087303	0.0856351	0.0791533	0.0840304	0.00430528
301	TB335858	[MT3]-VGIPK[MT3]	1	NP_006102	10449	ACAA2[acetyl-CoA acyltransferase 2]	TB335858	837.999	1.01748	1.38259	1.20751	1.20253	0.182607		0.555888	0.496756	0.684564	0.579069	0.0960258		0.804256	0.824235	0.684191	0.770894	0.0757487		0.62635	0.701692	0.561809	0.62995	0.0700112		0.710502	0.630276	0.67931	0.673363	0.0404424		0.771591	0.556829	0.514263	0.614228	0.137933		0.681927		0.643012	0.66247	0.0275167
302	TB335892	[MT3]-VPLVVR	2	NP_001171070: NP_003839	8801	SUCLG2[succinate-CoA ligase, GDP-forming, beta subunit]	TB335892	283.774	0.263609	0.233772	0.260691	0.252691	0.0164487		0.299977	0.256447	0.224801	0.260408	0.0377445		0.243177	0.184885	0.199017	0.209026	0.0304081		0.23837	0.265349	0.227019	0.24358	0.0196886		0.197934	0.203995	0.226582	0.209504	0.0150976		0.183809	0.249969	0.159215	0.197664	0.0469369		0.220526	0.231697	0.225678	0.225967	0.00559099
303	TB336046	[MT3]-VGAFLK[MT3]	1	NP_004533	4696	NDUFA3[NADH dehydrogenase (ubiquinone) 1 alpha subcomplex, 3, 9kDa]	TB336046	265.072	9.04434	9.24453	9.77638	9.35508	0.378333		12.1329	12.6304	12.7053	12.4896	0.311113		1.88325	15.592	12.5546	10.0099	7.1999		13.8822	12.6292	17.6551	14.7222	2.61612		12.2212	13.0688	12.1827	12.4909	0.500843		14.8891	10.9284	14.2054	13.341	2.11713		14.0705	14.3706	13.2009	13.8807	0.607491
304	TB336211	[MT3]-AIPMYK[MT3]	2	NP_001034455: NP_001034456: NP_001687	529	ATP6V1E1[ATPase, H+ transporting, lysosomal 31kDa, V1 subunit E1]	TB336211	501.189	0.914581	0.999543	1.16376	1.02596	0.126671		0.666756	0.740631	0.73885	0.715412	0.0421471		0.800604	0.731736	0.563557	0.698632	0.121941		0.523471	0.601426	0.622049	0.582315	0.0519935		0.711688	1.0507	0.693866	0.81875	0.201069		0.714068	0.898051	0.76088	0.790999	0.0956181		0.913288	0.70109	0.749015	0.787798	0.111288
305	TB336239	[MT3]-SEVSSGSAR	1	NP_000467	203	AK1[adenylate kinase 1]	TB336239	652.174	1.0566	1.35026	0.941247	1.11603	0.210885		0.682739	0.88951	0.557618	0.709956	0.167612		0.709134	0.739363	0.428344	0.625614	0.171508		0.545723	0.932294	0.47301	0.650342	0.246869		0.650237	0.398098	0.396531	0.481622	0.146027		0.606987	0.745269	0.374653	0.575636	0.187286		0.572502	0.913587	0.364654	0.616914	0.277148
306	TB336292	[MT3]-TLTHYK[MT3]	2	NP_001171546: NP_001171547: NP_001171548: NP_001664: NP_597680: NP_899199	440	ASNS[asparagine synthetase (glutamine-hydrolyzing)]	TB336292	303.679				#DIV/0!	#DIV/0!					#DIV/0!	#DIV/0!					#DIV/0!	#DIV/0!					#DIV/0!	#DIV/0!					#DIV/0!	#DIV/0!					#DIV/0!	#DIV/0!					#DIV/0!	#DIV/0!
307	TB336475	[MT3]-HSMLTVFR	2	NP_006402: NP_116130	10554	AGPAT1[1-acylglycerol-3-phosphate O-acyltransferase 1 (lysophosphatidic acid acyltransferase, alpha)]	TB336475	219.884				#DIV/0!	#DIV/0!					#DIV/0!	#DIV/0!					#DIV/0!	#DIV/0!					#DIV/0!	#DIV/0!					#DIV/0!	#DIV/0!					#DIV/0!	#DIV/0!					#DIV/0!	#DIV/0!
308	TB336777	[MT3]-LAQLITQAK[MT3]	2	NP_001164554: NP_060221: NP_060421	55627	SMPD4[sphingomyelin phosphodiesterase 4, neutral membrane (neutral sphingomyelinase-3)]	TB336777	295.859	2.76924	2.70415	3.16569	2.87969	0.24981		3.94676	0.891198	1.10602	1.98133	1.7055		1.62706	1.4273	1.21795	1.4241	0.204575		2.01184	0.647271	3.46155	2.04022	1.40735		4.39055	3.33137	3.64498	3.78897	0.54407		0.851742	2.8935	3.6509	2.46538	1.44786		1.1887	1.19648	3.13019	1.83846	1.11868
309	TB336810	[MT3]-IQVNHPAVLR	1	NP_057038	51071	DERA[deoxyribose-phosphate aldolase (putative)]	TB336810	150.289	0.162351	0.146876	0.127521	0.145583	0.0174509		0.208034	0.205902	0.171356	0.195097	0.0205878		0.197934	0.123598	0.14808	0.156538	0.0378828		0.138577	0.165184	0.109275	0.137679	0.0279655		0.145252	0.151385	0.154604	0.150414	0.00475113		0.157322	0.113635	0.126983	0.132647	0.0223875		0.101223	0.176583	0.13506	0.137622	0.0377453
310	TB336834	[MT3]-ATEMLIFGK[MT3]	2	NP_001159482: NP_006108: NP_996667	10455	PECI[peroxisomal D3,D2-enoyl-CoA isomerase]	TB336834	260.777			6.06047	6.06047	#DIV/0!		1.39131	36.8352	4.9652	14.3972	19.5138		6.76457	1.0744	5.22598	4.35498	2.94338		1.46048	1.20466	0.999998	1.22171	0.230714		1.39807	1.64806	0.94682	1.33098	0.355403		5.42417	0.458968	3.31709	3.06674	2.49205		3.86994	0.552848	3.77606	2.73295	1.8886
311	TB337081	[MT3]-RILSLLEGQK[MT3]	2	NP_000373: NP_001026976	224	ALDH3A2[aldehyde dehydrogenase 3 family, member A2]	TB337081	291.267	0.185018	0.0637723	0.113745	0.120845	0.0609339		0.127089	0.0929144	0.101186	0.107063	0.0178293		0.0925676	0.128352	0.139308	0.120076	0.0244447		0.133494	0.109213	0.167219	0.136642	0.0291309		0.17069	0.169952	0.130212	0.156951	0.0231601		0.12453	0.196001	0.154351	0.158294	0.0358984		0.134476	0.115671	0.19063	0.146926	0.0389996
312	TB337141	[MT3]-GK[MT3]ITFADFHR	1	NP_079106	79888	LPCAT1[lysophosphatidylcholine acyltransferase 1]	TB337141	117.577				#DIV/0!	#DIV/0!					#DIV/0!	#DIV/0!					#DIV/0!	#DIV/0!					#DIV/0!	#DIV/0!					#DIV/0!	#DIV/0!					#DIV/0!	#DIV/0!					#DIV/0!	#DIV/0!
313	TB337186	[MT3]-HYEVEILDAK[MT3]	1	NP_612510	9524	TECR[trans-2,3-enoyl-CoA reductase]	TB337186	381.305	1.06268	1.81647	1.17529	1.35148	0.406614		1.4336	1.50351	1.35895	1.43202	0.0722937		1.2347	1.37958	1.48674	1.367	0.12649		1.62803	1.4232	1.69683	1.58269	0.142339		1.32432	1.68994	1.58017	1.53148	0.187611		1.20247	1.30296	1.382	1.29581	0.0899786		1.6611	1.78777	1.61754	1.6888	0.0884349
314	TB337196	[MT3]-ELSQDSTGRVK[MT3]	1	NP_004586	6611	SMS[spermine synthase]	TB337196	235.707	0.88705	0.821081	0.809289	0.83914	0.0419078		1.471	1.32897	1.50817	1.43604	0.0945741		1.35726	1.03297	1.23438	1.20821	0.163721		1.03412	1.36181	1.45695	1.28429	0.221817		1.14602	1.4076	1.36384	1.30582	0.14011		1.5553	1.08469	1.19728	1.27909	0.245741		1.32239	1.52515	1.31882	1.38879	0.118107
315	TB337523	[MT3]-VIAC[CAM]DGGGGALGHPK[MT3]	1	NP_004544	4726	NDUFS6[NADH dehydrogenase (ubiquinone) Fe-S protein 6, 13kDa (NADH-coenzyme Q reductase)]	TB337523	242.39	0.174521	0.121195	0.184217	0.159978	0.0339346		0.416911	0.130891	0.19876	0.248854	0.149446		0.0872605	0.135738	0.111499	0.111499	0.024239		0.179369	0.271477	0.242361	0.231069	0.047081		0.290868	0.174521	0.0872605	0.184217	0.10215		0.0387824	0.126043	0.174521	0.113115	0.0687864		0.0678692	0.150282	0.130891	0.116347	0.0430882
316	TB337721	[MT3]-AVLLGPPGAGK[MT3]GTQAPR	2	NP_001616: NP_037543	204	AK2[adenylate kinase 2]	TB337721	600				#DIV/0!	#DIV/0!					#DIV/0!	#DIV/0!					#DIV/0!	#DIV/0!					#DIV/0!	#DIV/0!					#DIV/0!	#DIV/0!					#DIV/0!	#DIV/0!					#DIV/0!	#DIV/0!
317	TB338029	[MT3]-K[MT3]PFGAILNLVPLAESVVK[MT3]	1	NP_003249	7083	TK1[thymidine kinase 1, soluble]	TB338029	452.834	0.262644	0.226417	0.24453	0.24453	0.0181134		0.624911	0.461891	0.470947	0.51925	0.0916173		0.527635	0.56904	0.535028	0.543901	0.0220827		0.461891	0.498117	0.534344	0.498117	0.0362267		0.507174	0.470947	0.456045	0.478055	0.0262954		0.480004	0.416607	0.389437	0.428683	0.0464753		0.758692	0.531298	0.652081	0.647357	0.11377
318	TB338310	[MT3]-LLLQQR	1	NP_004499	3422	IDI1[isopentenyl-diphosphate delta isomerase 1]	TB338310	399.081	0.491704	0.668248	0.805421	0.655124	0.157269		1.11689	1.02633	0.853345	0.998855	0.133904		0.806302	0.637074	0.550273	0.66455	0.130207		0.79718	0.800659	0.630859	0.742899	0.0970455		1.34115	1.06668	1.1647	1.19084	0.13909		1.08565	1.26732	0.967279	1.10675	0.151129		0.961785	1.01272	0.943182	0.972564	0.0360022
319	TB338318	[MT3]-LAEAVK[MT3]	1	NP_000611	4842	NOS1[nitric oxide synthase 1 (neuronal)]	TB338318	387.6				#DIV/0!	#DIV/0!					#DIV/0!	#DIV/0!					#DIV/0!	#DIV/0!					#DIV/0!	#DIV/0!					#DIV/0!	#DIV/0!					#DIV/0!	#DIV/0!					#DIV/0!	#DIV/0!
320	TB338335	[MT3]-VVITSK[MT3]	1	NP_000149	2632	GBE1[glucan (1,4-alpha-), branching enzyme 1]	TB338335	303.385	1.92016	1.86497	1.42409	1.73641	0.27188		0.768219	0.876404	0.926316	0.856979	0.0808186		0.663328	0.811452	0.64246	0.705747	0.0921361		0.797055	0.708501	0.932997	0.812851	0.113079		0.667948	0.849188	0.613295	0.710144	0.123477		0.755957	0.515661	0.716841	0.66282	0.128935		0.778123	0.844174	0.885545	0.835947	0.0541813
321	TB338348	[MT3]-GLMPIK[MT3]	1	NP_689540	122481	AK7[adenylate kinase 7]	TB338348	288.694				#DIV/0!	#DIV/0!					#DIV/0!	#DIV/0!					#DIV/0!	#DIV/0!					#DIV/0!	#DIV/0!					#DIV/0!	#DIV/0!					#DIV/0!	#DIV/0!					#DIV/0!	#DIV/0!
322	TB338491	[MT3]-SFLHIGK[MT3]	1	NP_001491	2762	GMDS[GDP-mannose 4,6-dehydratase]	TB338491	220.45	0.141173	0.0899933	0.0942593	0.108475	0.0283973		0.198819	0.195827	0.132254	0.175633	0.0375974		0.168012	0.164686	0.130718	0.154472	0.0206387		0.281792	0.222728	0.179403	0.227975	0.0513956		0.253424	0.148681	0.22043	0.207512	0.0535532		0.12964	0.180068	0.202253	0.170654	0.0372105		0.339467	0.178639	0.29531	0.271139	0.083094
323	TB338527	[MT3]-FNIPDLK[MT3]	1	NP_001686	528	ATP6V1C1[ATPase, H+ transporting, lysosomal 42kDa, V1 subunit C1]	TB338527	383.688				#DIV/0!	#DIV/0!					#DIV/0!	#DIV/0!					#DIV/0!	#DIV/0!					#DIV/0!	#DIV/0!					#DIV/0!	#DIV/0!					#DIV/0!	#DIV/0!					#DIV/0!	#DIV/0!
324	TB338601	[MT3]-GHALLIDC[CAM]R	1	NP_000145	2584	GALK1[galactokinase 1]	TB338601	172.408	0.192666	0.327678	0.23614	0.252161	0.068917		0.198496	0.208799	0.17248	0.193258	0.0187172		0.303339	0.283819	0.270276	0.285811	0.0166213		0.232893	0.299143	0.240499	0.257512	0.0362537		0.251486	0.189927	0.368885	0.270099	0.0909194		0.24237	0.277635	0.204363	0.241456	0.0366442		0.303416	0.169517	0.352624	0.275186	0.094762
325	TB338631	[MT3]-APLPLGHIK[MT3]	1	NP_000886	4048	LTA4H[leukotriene A4 hydrolase]	TB338631	196.788	0.533659	0.727299	0.621528	0.627495	0.0969577		1.17907	1.20829	1.0534	1.14692	0.0823019		1.01548	0.7922	0.93312	0.913599	0.112911		0.991854	1.09248	1.09339	1.05924	0.0583606		1.3216	1.24273	1.21868	1.261	0.0538396		0.813181	0.859666	0.870026	0.847624	0.0302749		1.09896	1.16437	1.06825	1.11053	0.0490932
326	TB338760	[MT3]-GLQEVGLPLHR	1	NP_000364	7372	UMPS[uridine monophosphate synthetase]	TB338760	126.979	0.150999	0.166365	0.128118	0.148494	0.0192461		0.215702	0.237008	0.297508	0.250073	0.042439		0.218183	0.233934	0.233946	0.228688	0.00909711		0.273162	0.244271	0.248893	0.255442	0.0155188		0.283916	0.293996	0.289745	0.289219	0.00506083		0.310466	0.223894	0.231253	0.255204	0.0479989		0.302671	0.3124	0.27092	0.29533	0.0216926
327	TB339036	[MT3]-HK[MT3]GPPVFTQEER	2	NP_001171846: NP_002852	5833	PCYT2[phosphate cytidylyltransferase 2, ethanolamine]	TB339036	360.951				#DIV/0!	#DIV/0!					#DIV/0!	#DIV/0!					#DIV/0!	#DIV/0!					#DIV/0!	#DIV/0!					#DIV/0!	#DIV/0!					#DIV/0!	#DIV/0!					#DIV/0!	#DIV/0!
328	TB339072	[MT3]-AFDLIVDRPVTLVR	1	NP_004539	4716	NDUFB10[NADH dehydrogenase (ubiquinone) 1 beta subcomplex, 10, 22kDa]	TB339072	136.877	1.60645	1.19576	1.37304	1.39175	0.205983		1.4421	1.31677	1.2174	1.32543	0.112604		1.30593	1.26452	1.25413	1.27486	0.0274061		1.41106	1.55727	1.36696	1.4451	0.0996194		1.42284	1.26375	1.22884	1.30514	0.103415		1.52661	1.171	1.24819	1.31527	0.187051		1.16997	1.43667	1.34418	1.31694	0.135423
329	TB339163	[MT3]-TFREFC[CAM]GPADPEIAR	2	NP_037462: NP_932076	29922	NME7[non-metastatic cells 7, protein expressed in (nucleoside-diphosphate kinase)]	TB339163	74.406	0.111444	0.148571	0.0726942	0.110903	0.0379412		0.11484	0.151476	0.14646	0.137592	0.0198625		0.114794	0.145868	0.141774	0.134145	0.0168833		0.179537	0.165249	0.13814	0.160976	0.021027		0.225659	0.154126	0.143344	0.174376	0.0447384		0.0806685	0.146401	0.161249	0.129439	0.0428844		0.174483	0.141721	0.158616	0.158273	0.0163837
331	TB89305	[MT3]-ILPDILK[MT3]	2	NP_000062: NP_001171479: NP_001171480	875	CBS[cystathionine-beta-synthase]	TB89305	389.511	0.383257	0.311638	0.345854	0.346916	0.0358213		0.403932	0.559664	0.52694	0.496845	0.0821119		0.442117	0.48876	0.429187	0.453355	0.0313361		0.447714	0.42744	0.535419	0.470191	0.0573914		0.561323	0.615614	0.573725	0.583554	0.0284486		0.496868	0.561516	0.447827	0.50207	0.0570228		0.435331	0.542528	0.47469	0.484183	0.0542253
332	TB89686	[MT3]-TVLGTPEVLLGALPGAGGTQRLPK[MT3]	1	NP_000173	3030	HADHA[hydroxyacyl-CoA dehydrogenase/3-ketoacyl-CoA thiolase/enoyl-CoA hydratase (trifunctional protein), alpha subunit]	TB89686	172.931	2.95529	2.9992	3.24117	3.06522	0.153947		1.93105	1.74108	1.7679	1.81334	0.102816		2.26737	2.26591	2.07067	2.20132	0.113147		3.19098	3.01719	2.98057	3.06291	0.112412		2.74634	2.8506	2.64372	2.74689	0.103443		2.42803	2.45109	2.2847	2.38794	0.0901514		2.43969	2.49136	2.56724	2.49943	0.0641575
333	TB90305	[MT3]-FAPPLVIK[MT3]EDELR	2	NP_000265: NP_001165285	4942	OAT[ornithine aminotransferase]	TB90305	121.02	0.258982	0.0831014	0.225096	0.18906	0.0933138		0.133122	0.142803	0.0968157	0.124247	0.0242442		0.174268			0.174268	#DIV/0!		0.093458	0.144775	0.182078	0.140104	0.0444944					#DIV/0!	#DIV/0!		0.0629302	0.0750322	0.0290447	0.055669	0.0238381		0.067771	0.055669	0.0580894	0.0605098	0.00640376
334	A108045	[MT3]-EAEAAMFHRK[MT3]	2	NP_872270: NP_872271	5315	PKM2[pyruvate kinase, muscle]	A108045	282.159	0.794605	0.898247	0.846488	0.846446	0.0518211		0.512078	0.45768	0.394465	0.454741	0.0588616		0.31628	0.273832	0.328106	0.306073	0.0285405		0.362412	0.302914	0.294608	0.319978	0.0369826		0.289674	0.36785	0.277338	0.311621	0.0490848		0.328368	0.330578	0.239095	0.299347	0.0521913		0.269612	0.426803	0.396175	0.364197	0.0833322
335	A107973	[MT3]-LFEELVR	2	NP_872270: NP_872271	5315	PKM2[pyruvate kinase, muscle]	A107973	377.91	2.08007	2.29303	2.27816	2.21709	0.118889		0.820063	1.08537	0.968794	0.958077	0.13298		0.830277	0.876508	0.834662	0.847149	0.0255202		0.804643	0.647247	0.80517	0.752353	0.091025		0.71892	0.815869	0.658696	0.731162	0.0792983		0.6956	0.692958	0.803465	0.730674	0.0630523		0.866946	0.983875	0.981769	0.944197	0.066909
336	A108019	[MT3]-IIVEK[MT3]PFGR	2	NP_000393: NP_001035810	2539	G6PD[glucose-6-phosphate dehydrogenase]	A108019	295.339				#DIV/0!	#DIV/0!					#DIV/0!	#DIV/0!					#DIV/0!	#DIV/0!					#DIV/0!	#DIV/0!					#DIV/0!	#DIV/0!					#DIV/0!	#DIV/0!					#DIV/0!	#DIV/0!
337	A108066	[MT3]-RVGFQYEGTYK[MT3]	2	NP_000393: NP_001035810	2539	G6PD[glucose-6-phosphate dehydrogenase]	A108066	293.501	2.31624	2.41617	2.47674	2.40305	0.0810515		0.834655	1.09827	0.785174	0.906032	0.168309		0.565155	0.704511	0.539906	0.603191	0.0886492		0.721441	0.421857	0.623731	0.58901	0.152781		0.39576	0.452898	0.667679	0.505446	0.143374		0.307452	0.62453	0.379105	0.437029	0.166286		0.365566	0.521981	0.559911	0.482486	0.103017
338	A108078	[MT3]-DGLLPENTFIVGYAR	2	NP_000393: NP_001035810	2539	G6PD[glucose-6-phosphate dehydrogenase]	A108078	290.804	0.715377	0.965468	1.05853	0.913124	0.177462		0.244275	0.314068	0.209379	0.255907	0.0533052		0.279172	0.319884	0.168666	0.255907	0.0782473		0.308252	0.250091	0.13377	0.230704	0.088842		0.255907	0.221011	0.157034	0.211317	0.0501443		0.139586	0.139586	0.16285	0.147341	0.0134316		0.139586	0.186114	0.215195	0.180298	0.0381385
339	A108058	[MT3]-GLGATTHPTAAVK[MT3]	1	NP_000180	3099	HK2[hexokinase 2]	A108058	579.755	0.183797	0.185299	0.182171	0.183756	0.00156417		0.453954	0.328144	0.404471	0.395523	0.0633805		0.331266	0.373805	0.286382	0.330485	0.0437169		0.487315	0.420385	0.419809	0.442503	0.0388094		0.464533	0.386184	0.444273	0.431663	0.0406681		0.384161	0.400268	0.366931	0.383787	0.0166716		0.53435	0.446761	0.508665	0.496592	0.0450253
340	A108002	[MT3]-DISDIEGEK[MT3]	1	NP_000180	3099	HK2[hexokinase 2]	A108002	1014.02	0.567849	2.33224	0.243398	1.04783	1.1241		0.57508	0.486728	2.18427	1.08202	0.955591		1.8002	0.805449	0.839152	1.14827	0.564843		0.689531	1.56159	0.876029	1.04238	0.459211		0.730092	1.05419	0.527289	0.770523	0.265766		1.29794	0.730092	0.692725	0.90692	0.33915		0.60841	1.39934	0.425887	0.811213	0.517447
341	A108069	[MT3]-ASGC[CAM]EGEDVVTLLK[MT3]	1	NP_000180	3099	HK2[hexokinase 2]	A108069	443.795	0.213021	0.186394	0.19527	0.198228	0.0135581		0.355036	0.319532	0.319532	0.331367	0.020498		0.399415	0.45267	0.426043	0.426043	0.0266277			0.434919	0.505926	0.470422	0.0502096		0.381663	0.310656	0.372787	0.355036	0.0386891		0.284029	0.284029	0.375966	0.314674	0.0530803		0.559181	0.381663	0.390539	0.443795	0.100026
342	A108133	[MT3]-LAPITSDPTEATAVGAVEASFK[MT3]	1	NP_002645	5315	PKM2[pyruvate kinase, muscle]	A108133	369.973	13.1373	13.5506	13.7349	13.4743	0.30602		11.6008	12.3159	12.2835	12.0667	0.403828		11.732	13.1746	11.8881	12.2649	0.791672		12.1965	11.606	11.6336	11.812	0.333254		11.4928	10.4749	11.5311	11.1663	0.599028		10.3065	9.70485	10.2703	10.0939	0.337393		14.6619	14.3797	13.5866	14.2094	0.557483
343	A108104	[MT3]-EAEAAIYHLQLFEELR	1	NP_002645	5315	PKM2[pyruvate kinase, muscle]	A108104	459.401	6.61151	5.66305	6.77757	6.35071	0.601289		5.67295	6.38532	6.43571	6.16466	0.426577		5.10435	5.17414	5.75215	5.34355	0.355577		5.57479	5.79438	5.9471	5.77209	0.187153		6.08686	6.00496	6.21613	6.10265	0.106464		4.73414	4.88355	5.51046	5.04272	0.41191		7.50562	7.37578	8.77638	7.88593	0.773881
344	TB223305	[MT3]-LALIQLQISSIK[MT3]	1	NP_064587	56954	NIT2[nitrilase family, member 2]	TB223305	332.318	4.97544	3.55115	5.32194	4.61618	0.938471		6.77963	5.84169	7.52112	6.71415	0.84163		6.70945	5.17064	5.62912	5.8364	0.790069		5.85845	5.72214	6.44477	6.00845	0.383958		5.92915	7.31844	8.42465	7.22408	1.25042		9.0149	8.03122	9.3368	8.79431	0.680171		11.3846	11.8947	12.9165	12.0653	0.780087
345	TB219491	[MT3]-IAAAILNTPDLRK[MT3]	1	NP_002071	2806	GOT2[glutamic-oxaloacetic transaminase 2, mitochondrial (aspartate aminotransferase 2)]	TB219491	128.97	3.77637	3.55103	3.82413	3.71718	0.145856		6.69068	5.38824	5.73951	5.93948	0.673855		6.29065	5.51771	5.05074	5.6197	0.626219		8.43314	8.59001	7.72203	8.2484	0.462541		7.51355	6.42179	7.61728	7.18421	0.662307		7.549	6.49185	7.55907	7.19997	0.613274		6.08505	5.84691	7.6402	6.52405	0.97392
348	TB303010	[MT3]-ATAAVIFLHGLGDTGHGWAEAFAGIR	1	NP_006321	10434	LYPLA1[lysophospholipase I]	TB303010	184.855	1.87087	1.73585	1.94417	1.8503	0.105669		2.97771	2.90354	3.13363	3.00496	0.117443		4.43326	2.73561	2.79978	3.32288	0.962148		3.30029	3.58247	3.52368	3.46881	0.148878		3.75296	3.64708	3.60638	3.66881	0.0756642		3.2511	3.28273	4.01284	3.51556	0.430949		4.29831	4.24649	4.31558	4.28679	0.0359567
350	TB308673	[MT3]-AIAASVGIISEGSETVEDIAAR	1	NP_000695	495	ATP4A[ATPase, H+/K+ exchanging, alpha polypeptide]	TB308673	59.8001				#DIV/0!	#DIV/0!					#DIV/0!	#DIV/0!					#DIV/0!	#DIV/0!					#DIV/0!	#DIV/0!					#DIV/0!	#DIV/0!					#DIV/0!	#DIV/0!					#DIV/0!	#DIV/0!
351	TB309312	[MT3]-MTILQTYFR	1	NP_004879	9550	ATP6V1G1[ATPase, H+ transporting, lysosomal 13kDa, V1 subunit G1]	TB309312	0				#DIV/0!	#DIV/0!					#DIV/0!	#DIV/0!					#DIV/0!	#DIV/0!					#DIV/0!	#DIV/0!					#DIV/0!	#DIV/0!					#DIV/0!	#DIV/0!					#DIV/0!	#DIV/0!
												#DIV/0!	#DIV/0!					#DIV/0!	#DIV/0!					#DIV/0!	#DIV/0!					#DIV/0!	#DIV/0!					#DIV/0!	#DIV/0!					#DIV/0!	#DIV/0!					#DIV/0!	#DIV/0!
												#DIV/0!	#DIV/0!					#DIV/0!	#DIV/0!					#DIV/0!	#DIV/0!					#DIV/0!	#DIV/0!					#DIV/0!	#DIV/0!					#DIV/0!	#DIV/0!					#DIV/0!	#DIV/0!
