# Supplementary material for: A shift in glutamine nitrogen metabolism contributes to the malignant progression of cancer
Source: Nat Commun. 2020 Mar 17;11:1320. doi: 10.1038/s41467-020-15136-9 (PMC7078194; doi:10.1038/s41467-020-15136-9)
Supplement: Supplementary file 5 — Supplementary Data 2 [file 41467_2020_15136_MOESM5_ESM.xlsx]

## Sheet: Fig. 2
Compound	13C6 Glucose																						13C8 Glucose
	AIG3_15min_1	AIG3_15min_2	AIG3_15min_3	AIG3_15min_4	AIG3_6h_1	AIG3_6h_2	AIG3_6h_3	AIG3_6h_4	AIG3_24h_1	AIG3_24h_2	AIG3_24h_3	AIG3_24h_4	TSM_15min_1	TSM_15min_2	TSM_15min_3	TSM_15min_4	TSM_6h_1	TSM_6h_2	TSM_6h_3	TSM_6h_4	TSM_24h_1	TSM_24h_2	TSM_24h_3	TSM_24h_4
PIPES_(IS)	1.39221e+07	1.40764e+07	1.32689e+07	1.44498e+07	1.25411e+07	1.07109e+07	1.01774e+07	1.0472e+07	1.24026e+07	1.32576e+07	1.25511e+07	1.24118e+07	1.73595e+07	1.93153e+07	1.78967e+07	1.7574e+07	1.23827e+07	1.42551e+07	1.40224e+07	1.17591e+07	1.34241e+07	1.2236e+07	1.31409e+07	1.49822e+07
10-Camphorsulfonic_acid_(IS)	2.2727e+07	2.23779e+07	2.20249e+07	2.00704e+07	2.42971e+07	2.19952e+07	2.4201e+07	2.24592e+07	2.30581e+07	2.57678e+07	2.29883e+07	2.12419e+07	2.38106e+07	2.42881e+07	2.5228e+07	2.19568e+07	2.23466e+07	2.34986e+07	2.03561e+07	2.27472e+07	2.24824e+07	2.2922e+07	2.40554e+07	2.58148e+07
Cit_13C0	2.57229e+08	2.80491e+08	3.03648e+08	3.04455e+08	2.25883e+08	2.73399e+08	2.10284e+08	1.71995e+08	1.53286e+08	1.66249e+08	1.44533e+08	1.63508e+08	2.4735e+08	2.48778e+08	2.74443e+08	2.07636e+08	1.45443e+08	1.62803e+08	2.09644e+08	1.34696e+08	9.36069e+07	1.17141e+08	1.1865e+08	1.53494e+08
Cit_13C1	1.82957e+07	1.97458e+07	2.14268e+07	2.12855e+07	2.45237e+07	2.81097e+07	2.44725e+07	2.04887e+07	1.84503e+07	2.06874e+07	1.8161e+07	1.97199e+07	1.72369e+07	1.7668e+07	1.9037e+07	1.40639e+07	1.28506e+07	1.39241e+07	1.75598e+07	1.21836e+07	9.15523e+06	1.2424e+07	1.20555e+07	1.53728e+07
Cit_13C2	5.10819e+07	5.38973e+07	5.09364e+07	4.69305e+07	2.22362e+08	2.20106e+08	2.36203e+08	2.02665e+08	2.31084e+08	2.61557e+08	2.22024e+08	2.41527e+08	2.54884e+07	2.65235e+07	3.14405e+07	2.32515e+07	9.09373e+07	9.90223e+07	1.03066e+08	1.04023e+08	9.04881e+07	1.36295e+08	1.21191e+08	1.47238e+08
Cit_13C3	2.71103e+06	2.78598e+06	2.66966e+06	2.41904e+06	2.48017e+07	2.57156e+07	2.7182e+07	2.32005e+07	2.59245e+07	2.89756e+07	2.52203e+07	2.73779e+07	2.24665e+06	2.47644e+06	2.83949e+06	2.15215e+06	1.02371e+07	1.05345e+07	1.12794e+07	1.05152e+07	1.05707e+07	1.61345e+07	1.50423e+07	1.76848e+07
Cit_13C4	656876	631582	497338	596674	4.24159e+07	4.35083e+07	4.66528e+07	3.98852e+07	5.40571e+07	6.20461e+07	5.18099e+07	5.74661e+07	225906	280335	282298	314976	1.70084e+07	1.75834e+07	1.91002e+07	1.69546e+07	2.17737e+07	3.41968e+07	3.13067e+07	3.70405e+07
Cit_13C5	188485	166758	201412	166115	1.05021e+07	1.11077e+07	1.14987e+07	9.99162e+06	1.62349e+07	1.80425e+07	1.51562e+07	1.73356e+07	433896	433127	533286	408597	7.46611e+06	7.3535e+06	7.79156e+06	6.55491e+06	9.54977e+06	1.38605e+07	1.42612e+07	1.6593e+07
Cit_13C6	123239	144120	200804	254658	1.1789e+06	1.33063e+06	1.26911e+06	1.11645e+06	2.29201e+06	2.48485e+06	2.13659e+06	2.44604e+06	260352	260477	243414	201230	1.59107e+06	1.47474e+06	1.49845e+06	1.03366e+06	2.14581e+06	2.63966e+06	3.31828e+06	3.87146e+06
Compound	13C6 Glucose												13C6 Glucose
	AIG3_15min_1	AIG3_15min_2	AIG3_15min_3	AIG3_15min_4	AIG3_6h_1	AIG3_6h_2	AIG3_6h_3	AIG3_6h_4	AIG3_24h_1	AIG3_24h_2	AIG3_24h_3	AIG3_24h_4	TSM_15min_1	TSM_15min_2	TSM_15min_3	TSM_15min_4	TSM_6h_1	TSM_6h_2	TSM_6h_3	TSM_6h_4	TSM_24h_1	TSM_24h_2	TSM_24h_3	TSM_24h_4
PIPES_(IS)	1.63895e+06	1.47169e+06	1.63809e+06	1.4555e+06	1.67839e+06	1.73939e+06	1.96474e+06	2.08971e+06	1.81627e+06	1.79406e+06	2.08564e+06	1.76954e+06	1.77937e+06	1.73324e+06	1.64092e+06	1.58739e+06	1.94947e+06	1.66055e+06	1.33844e+06	2.09934e+06	1.67117e+06	2.1598e+06	2.0275e+06	1.70003e+06
10-Camphorsulfonic_acid_(IS)	4.76977e+06	4.63139e+06	4.65557e+06	4.40042e+06	4.39334e+06	4.59649e+06	4.59451e+06	4.7778e+06	4.7297e+06	4.78207e+06	4.741e+06	4.37051e+06	4.24897e+06	4.57804e+06	4.84352e+06	4.47764e+06	4.21629e+06	4.44157e+06	4.62112e+06	4.9859e+06	4.18932e+06	4.44384e+06	4.76751e+06	4.48483e+06
Asp_12C	3.49431e+07	3.40814e+07	3.59514e+07	3.72445e+07	4.30164e+07	4.56002e+07	4.43719e+07	4.02317e+07	2.11716e+07	1.99071e+07	2.12989e+07	2.12205e+07	2.41803e+07	2.32774e+07	2.45444e+07	1.82194e+07	2.48308e+07	2.26233e+07	2.81302e+07	2.14885e+07	1.37144e+07	1.48801e+07	1.53515e+07	1.60501e+07
Asp_13C_1	1.3779e+06	1.49516e+06	1.49455e+06	1.48863e+06	3.15453e+06	3.09222e+06	3.23873e+06	3.14168e+06	1.34e+06	1.43885e+06	1.2638e+06	1.38692e+06	1.00559e+06	944460	1.01475e+06	682958	1.23545e+06	1.07177e+06	1.41117e+06	1.17079e+06	678145	783174	748002	847203
Asp_13C_2	281918	214378	181479	228648	6.7661e+06	6.3276e+06	7.64107e+06	7.02852e+06	3.26822e+06	3.39508e+06	3.49658e+06	3.31426e+06	61607.8	48874.3	63092.5	26549.2	1.83671e+06	1.61962e+06	1.87302e+06	1.85818e+06	1.29653e+06	1.50108e+06	1.28241e+06	1.34926e+06
Asp_13C_3	50222.3	29564.9	28389	17449.7	1.77465e+06	1.50243e+06	1.90452e+06	1.77602e+06	938711	973512	974547	1.00326e+06	102193	69919.9	104531	89268.7	762693	617426	615229	587560	429653	617205	513109	570440
Asp_13C_4	0	0	0	0	169755	154368	251658	196349	177286	89834.1	99404.9	107961	0	0	0	0	39944.7	44032.6	34467	32107.5	39429.2	51392.7	69685.5	43634.9
Glu_12C	4.23445e+08	4.03383e+08	4.18507e+08	3.769e+08	5.52732e+08	5.61683e+08	6.38042e+08	5.78874e+08	4.83231e+08	4.84043e+08	4.90764e+08	5.03259e+08	3.38239e+08	3.29371e+08	3.97874e+08	2.95222e+08	4.38904e+08	4.02999e+08	4.29638e+08	4.40483e+08	3.27193e+08	3.75838e+08	3.60974e+08	3.76644e+08
Glu_13C_1	2.41065e+07	2.27842e+07	2.36727e+07	2.13656e+07	4.23747e+07	4.35301e+07	4.97204e+07	4.53111e+07	3.58019e+07	3.62446e+07	3.70519e+07	3.68439e+07	1.91595e+07	1.81277e+07	2.23385e+07	1.64018e+07	2.88215e+07	2.69886e+07	2.86509e+07	2.90766e+07	2.2418e+07	2.62083e+07	2.42739e+07	2.5461e+07
Glu_13C_2	8.28163e+06	6.75436e+06	6.89617e+06	6.82235e+06	1.21261e+08	1.20376e+08	1.44234e+08	1.31299e+08	1.20007e+08	1.20613e+08	1.24646e+08	1.22844e+08	4.28334e+06	4.38856e+06	4.85224e+06	3.98198e+06	7.04743e+07	6.36715e+07	6.79465e+07	6.83895e+07	6.63747e+07	8.34422e+07	7.27513e+07	7.60622e+07
Glu_13C_3	214396	196556	177724	218386	1.92514e+07	1.99279e+07	2.31489e+07	2.13688e+07	2.11745e+07	2.10903e+07	2.19325e+07	2.29728e+07	109283	246519	208577	139029	1.04847e+07	9.20644e+06	9.87147e+06	9.3982e+06	1.11186e+07	1.44635e+07	1.31478e+07	1.35157e+07
Glu_13C_4	0	0	0	0	1.44271e+07	1.5188e+07	1.71718e+07	1.60064e+07	1.87052e+07	1.88088e+07	1.95879e+07	1.94918e+07	0	0	0	0	9.35207e+06	8.20545e+06	8.67521e+06	7.76805e+06	1.1036e+07	1.35232e+07	1.28802e+07	1.31569e+07
Glu_13C_5	0	0	0	0	2.12092e+06	2.05647e+06	2.7431e+06	2.22398e+06	3.37584e+06	3.1701e+06	3.1278e+06	3.39715e+06	0	0	0	35298.8	2.76007e+06	2.22333e+06	2.15289e+06	1.91802e+06	3.1045e+06	3.74298e+06	3.88642e+06	4.07512e+06

## Sheet: Fig. 3c-e
Compounds	15min_AIG-3-1	15min_AIG-3-2	15min_AIG-3-3	6h_AIG-3-1	6h_AIG-3-2	6h_AIG-3-3	24h_AIG-3-1	24h_AIG-3-2	24h_AIG-3-3	15min_TSM-1	15min_TSM-2	15min_TSM-3	6h_TSM-1	6h_TSM-2	6h_TSM-3	24h_TSM-1	24h_TSM-2	24h_TSM-3
10-Camphorsulfonic_acid_(IS)	1.901e+08	1.91074e+08	1.91242e+08	1.86265e+08	1.92589e+08	1.87737e+08	1.86057e+08	1.91067e+08	1.79625e+08	1.92655e+08	1.95983e+08	1.65405e+08	1.86909e+08	1.88486e+08	1.95114e+08	1.82198e+08	1.90763e+08	1.86467e+08
Gln_12C	5.24105e+06	5.50015e+06	4.21696e+06	8.30464e+06	8.46246e+06	8.40147e+06	1.60082e+06	1.61004e+06	1.33181e+06	1.85064e+06	3.00585e+06	2.16534e+06	4.89045e+06	4.34628e+06	4.49613e+06	754386	606762	535844
Gln_13C_1	238325	145517	168503	195482	368005	439900	0	0	0	0	0	46123.6	104746	112156	75311.1	0	0	0
Gln_13C_2	0	0	0	0	0	0	0	0	0	0	0	0	0	0	0	0	0	0
Gln_13C_3	0	0	0	0	0	0	0	0	0	0	0	0	0	0	0	0	0	0
Gln_13C_4	0	0	0	0	0	0	0	0	0	0	0	0	0	0	0	0	0	0
Gln_13C_5	0	0	0	0	0	0	0	0	0	0	0	0	0	0	0	0	0	0
Gln_15N_1	181328	48480.9	0	86651.3	58724	59232.5	0	0	0	0	0	0	0	0	0	0	0	0
Gln_15N_1_13C_1	0	0	0	0	0	0	0	0	0	0	0	0	0	0	0	0	0	0
Gln_15N_1_13C_2	0	0	0	0	0	0	0	0	0	0	0	0	0	0	0	0	0	0
Gln_15N_1_13C_3	0	0	0	0	0	0	0	0	0	0	0	0	0	0	0	0	0	0
Gln_15N_1_13C_4	0	0	0	0	0	0	0	0	0	0	0	0	0	0	0	0	0	0
Gln_15N_1_13C_5	494954	86721.9	249308	1.2874e+06	1.55427e+06	1.75675e+06	1.45314e+06	1.46028e+06	1.04046e+06	0	0	0	233511	548152	483522	279219	159082	102703
Gln_15N_2	0	0	0	0	0	0	0	0	0	0	0	0	0	0	0	0	0	0
Gln_15N_2_13C_1	0	0	0	0	0	0	0	0	0	0	0	0	0	0	0	0	0	0
Gln_15N_2_13C_2	0	0	0	0	0	0	0	0	0	0	0	0	0	0	0	0	0	0
Gln_15N_2_13C_3	0	0	0	0	0	0	0	0	0	0	0	0	0	0	0	0	0	0
Gln_15N_2_13C_4	985849	793678	582606	1.41529e+06	2.01062e+06	1.93635e+06	1.17746e+06	923645	892932	191415	195235	131005	526949	625469	543982	442413	601819	301720
Gln_15N_2_13C_5	4.01388e+07	3.45374e+07	3.45633e+07	7.95438e+07	8.4462e+07	8.05819e+07	6.47185e+07	6.2155e+07	5.38442e+07	1.5189e+07	2.02702e+07	1.33758e+07	3.23101e+07	3.7994e+07	3.17183e+07	2.90849e+07	2.77639e+07	2.46989e+07
Glu_12C	5.54054e+07	4.75461e+07	4.76173e+07	1.03903e+07	1.14791e+07	1.02434e+07	2.73201e+06	2.43271e+06	2.27845e+06	1.44783e+07	1.92794e+07	1.07804e+07	4.79323e+06	5.29863e+06	4.26124e+06	1.07185e+06	1.0233e+06	764926
Glu_13C_1	2.98449e+06	2.85948e+06	2.58314e+06	1.02871e+06	856216	613637	249037	332108	279739	771964	884562	373362	75844.4	180376	68013.3	0	0	0
Glu_13C_2	0	0	0	494039	779373	454003	395106	295933	202225	0	0	0	0	0	0	0	0	0
Glu_13C_3	0	0	0	5.00607e+06	4.75054e+06	4.6413e+06	3.27443e+06	3.1805e+06	2.7818e+06	0	0	0	438793	745346	558976	227640	236623	94152.5
Glu_13C_4	0	0	0	1.16615e+06	1.01742e+06	795209	907159	767384	557121	0	0	0	230250	493474	321429	90405	110835	81715.9
Glu_13C_5	1.15617e+07	8.93243e+06	9.55814e+06	4.42397e+07	5.00978e+07	4.50578e+07	3.68176e+07	3.34011e+07	3.2475e+07	6.86052e+06	8.93266e+06	6.11954e+06	1.72053e+07	2.35671e+07	1.733e+07	1.01875e+07	9.28587e+06	7.95132e+06
Glu_15N_1	8.03447e+06	7.06784e+06	6.70513e+06	6.38353e+06	6.22204e+06	5.64093e+06	1.89846e+06	2.06728e+06	2.16951e+06	4.48054e+06	5.23782e+06	3.74257e+06	2.86717e+06	3.3624e+06	2.76118e+06	1.11992e+06	1.10946e+06	807498
Glu_15N_1_13C_1	292668	172162	181479	496291	371351	458498	236121	212898	183185	78105.4	98059.8	60398	78197.6	103293	135260	0	0	0
Glu_15N_1_13C_2	0	0	0	376631	239089	292917	453183	361966	236592	0	0	0	0	0	0	0	0	0
Glu_15N_1_13C_3	0	0	0	3.00235e+06	2.86618e+06	2.96069e+06	2.96225e+06	3.01714e+06	2.76853e+06	0	0	0	344718	357078	371046	283386	393545	309436
Glu_15N_1_13C_4	0	0	0	0	0	296927	549032	872041	484080	0	0	0	0	0	0	362203	223135	59228.6
Glu_15N_1_13C_5	2.95587e+06	2.22905e+06	2.43086e+06	2.76917e+07	3.21905e+07	2.75779e+07	3.23367e+07	3.04103e+07	2.90025e+07	2.52349e+06	3.62386e+06	3.0274e+06	1.27845e+07	1.52744e+07	1.27008e+07	1.14575e+07	1.17099e+07	9.73672e+06
Asp_12C	6.20429e+06	5.30273e+06	5.52919e+06	1.12939e+06	1.08622e+06	1.08099e+06	136690	0	0	1.29412e+06	1.89823e+06	1.18017e+06	735976	711577	575349	0	0	62915.2
Asp_13C_1	0	0	0	0	0	0	0	0	0	0	0	0	0	0	0	0	0	0
Asp_13C_2	0	0	0	255814	241049	240094	110926	38480.3	101274	0	0	0	0	0	0	0	0	0
Asp_13C_3	0	0	0	73741.7	109282	139069	63611.5	116315	73552.6	0	0	0	63217.9	120288	165782	123728	0	0
Asp_13C_4	50441.1	138455	92353.5	2.98943e+06	3.87734e+06	3.05711e+06	2.6961e+06	1.88861e+06	1.87329e+06	79936.2	84810.6	94047.3	1.0546e+06	1.43362e+06	1.23225e+06	1.03742e+06	872323	849873
Asp_15N_1	965450	1.05791e+06	800120	546036	763775	615539	198696	348319	146329	679895	587110	391079	506346	379886	426837	79788.5	67627.5	71106.3
Asp_15N_1_13C_1	0	0	0	0	0	0	0	0	0	0	0	0	0	0	0	0	0	0
Asp_15N_1_13C_2	0	0	0	199689	100324	108970	233219	137902	59032.1	0	0	0	0	0	0	0	0	0
Asp_15N_1_13C_3	0	0	0	51181.8	172911	43477.7	196875	194485	275439	0	0	0	33390.7	64162.4	57160.1	84290.4	242818	65943
Asp_15N_1_13C_4	0	0	0	2.11591e+06	2.25069e+06	1.93644e+06	2.50995e+06	2.08969e+06	2.24197e+06	0	0	0	1.10866e+06	1.10252e+06	1.0149e+06	1.20605e+06	1.32548e+06	1.01404e+06

## Sheet: Fig. 3f-k
Compounds	RT (min)	15min_AIG-3-1	15min_AIG-3-2	15min_AIG-3-3	6h_AIG-3-1	6h_AIG-3-2	6h_AIG-3-3	24h_AIG-3-1	24h_AIG-3-2	24h_AIG-3-3	15min_TSM-1	15min_TSM-2	15min_TSM-3	6h_TSM-1	6h_TSM-2	6h_TSM-3	24h_TSM-1	24h_TSM-2	24h_TSM-3
10-Camphorsulfonic_acid_(IS)	9.52 ±0.04	4.63419e+08	4.82943e+08	4.55313e+08	4.01169e+08	4.99279e+08	5.09225e+08	4.41968e+08	4.87469e+08	4.62079e+08	4.61345e+08	4.40806e+08	3.82892e+08	4.9754e+08	5.01034e+08	4.97722e+08	4.56634e+08	4.68871e+08	4.75656e+08
IMP_14N	19.09 ±0.02	3.02347e+06	2.54904e+06	2.72628e+06	1.68333e+06	1.92443e+06	2.38746e+06	442656	500248	409913	3.45206e+06	3.09896e+06	3.08288e+06	7.59905e+06	6.51417e+06	6.89797e+06	4.51178e+06	4.56002e+06	5.07366e+06
IMP_15N_1	19.1 ±0.02	0	0	0	206478	143030	123776	0	0	0	0	0	0	0	0	0	0	0	0
IMP_15N_2	19.08 ±0.03	0	0	0	967263	798373	831332	914492	776977	804810	0	0	0	114518	140979	138248	129600	108513	136756
IMP_15N_3	19.07 ±0.02	0	0	0	488500	375691	430322	768728	596981	676948	0	0	0	0	0	0	108684	96168.2	127217
IMP_15N_4	0 ±0	0	0	0	0	0	0	0	0	0	0	0	0	0	0	0	0	0	0
AMP_14N	11.23 ±0.03	4.46801e+07	2.9501e+07	3.52801e+07	1.80307e+07	1.7919e+07	1.75602e+07	1.00296e+07	9.11521e+06	9.25092e+06	4.5794e+07	4.68794e+07	3.37002e+07	1.6095e+07	1.95596e+07	1.73056e+07	9.71529e+06	1.00678e+07	1.00841e+07
AMP_15N_1	11.23 ±0.03	0	0	0	2.56358e+06	3.23751e+06	2.8428e+06	6.36972e+06	5.59459e+06	5.49032e+06	0	0	0	1.91135e+06	2.53062e+06	2.12533e+06	7.40222e+06	6.75853e+06	8.22293e+06
AMP_15N_2	11.2 ±0.02	0	0	0	997565	269327	588541	1.57114e+06	1.74822e+06	1.79154e+06	0	0	0	0	0	0	0	0	0
AMP_15N_3	11.21 ±0.04	0	0	0	967459	407409	727661	3.20338e+06	3.41709e+06	3.90128e+06	0	0	0	0	0	0	648441	345998	121579
AMP_15N_4	11.24 ±0.03	0	0	0	178302	55146.2	64138	1.43427e+06	1.48917e+06	1.64432e+06	0	0	0	0	0	0	296987	168975	0
AMP_15N_5	0 ±0	0	0	0	0	0	0	0	0	0	0	0	0	0	0	0	0	0	0
GMP_14N	19.49 ±0.02	4.23737e+06	3.50683e+06	3.56609e+06	1.10104e+06	1.0703e+06	996106	731431	750753	829458	4.35087e+06	4.13723e+06	3.53399e+06	1.47097e+06	1.35098e+06	1.33504e+06	826497	832125	898337
GMP_15N_1	19.49 ±0.02	452865	317635	325287	1.55244e+06	1.399e+06	1.50444e+06	1.61223e+06	1.3276e+06	1.33985e+06	571265	780402	493006	1.62705e+06	1.77973e+06	1.4964e+06	2.62845e+06	2.41584e+06	2.59308e+06
GMP_15N_2	0 ±0	0	0	0	0	0	0	0	0	0	0	0	0	0	0	0	0	0	0
GMP_15N_3	19.48 ±0.02	0	0	0	168122	449665	231894	1.00216e+06	879421	947115	0	0	0	0	0	0	119965	66303.3	0
GMP_15N_4	19.47 ±0.02	0	0	0	36549.6	153352	74702.2	735528	685450	830051	0	0	0	0	0	0	69922	37726.1	0
GMP_15N_5	0 ±0	0	0	0	0	0	0	0	0	0	0	0	0	0	0	0	0	0	0
UMP_14N_13C0	15.87 ±0.03	4.08274e+08	4.07068e+08	4.0231e+08	7.7045e+07	8.27733e+07	8.36551e+07	1.89126e+07	1.87856e+07	1.53461e+07	2.77618e+08	2.8585e+08	2.5297e+08	1.40813e+08	1.30564e+08	1.41869e+08	6.6313e+07	6.49603e+07	6.29496e+07
UMP_15N_1_13C_0	15.86 ±0.02	0	0	0	2.92289e+07	2.91343e+07	3.0488e+07	1.4111e+07	1.37299e+07	1.17014e+07	0	0	1.32154e+06	1.13733e+07	1.41233e+07	1.2067e+07	5.75097e+06	5.67467e+06	5.47151e+06
UMP_15N_1_13C_1	N/A
UMP_15N_1_13C_2	N/A
UMP_15N_1_13C_3	N/A
UMP_15N_1_13C_4	N/A
UMP_15N_1_13C_5	N/A
UMP_15N_1_13C_6	N/A
UMP_15N_1_13C_7	N/A
UMP_15N_1_13C_8	N/A
UMP_15N_1_13C_9	N/A
UMP_15N_2_13C_0	15.86 ±0.03	0	0	0	1.31905e+07	1.25212e+07	1.37226e+07	1.04292e+07	1.05315e+07	8.55036e+06	445948	371990	645133	7.06184e+06	7.52373e+06	6.73648e+06	6.29092e+06	7.15808e+06	7.75148e+06
UMP_15N_2_13C_1	N/A
UMP_15N_2_13C_2	N/A
UMP_15N_2_13C_3	N/A
UMP_15N_2_13C_4	N/A
UMP_15N_2_13C_5	N/A
UMP_15N_2_13C_6	N/A
UMP_15N_2_13C_7	N/A
UMP_15N_2_13C_8	N/A
UMP_15N_2_13C_9	N/A
2KG_12C	10.13 ±0.02	2.46862e+08	2.11179e+08	2.01627e+08	1.33036e+08	1.14475e+08	1.10738e+08	2.42712e+07	2.75682e+07	3.18798e+07	9.75935e+07	1.19935e+08	7.36257e+07	5.60346e+07	4.93114e+07	5.08511e+07	1.21349e+07	1.37967e+07	1.27909e+07
2KG_13C_1	10.13 ±0.02	1.44035e+07	1.23953e+07	1.16614e+07	1.38499e+07	1.06713e+07	1.12867e+07	3.53977e+06	4.38888e+06	5.07421e+06	5.99914e+06	7.41492e+06	4.27499e+06	3.75467e+06	3.37875e+06	3.40024e+06	921916	1.11199e+06	1.03909e+06
2KG_13C_2	10.12 ±0.02	173359	153302	114725	7.89636e+06	5.74555e+06	6.25875e+06	3.44547e+06	4.17435e+06	4.73095e+06	92389.1	125286	0	686283	787677	639999	350633	263266	275190
2KG_13C_3	10.13 ±0.02	403397	240793	216363	6.82586e+07	5.49748e+07	5.48732e+07	3.01037e+07	3.70136e+07	4.15221e+07	342415	337629	241202	6.77398e+06	6.88849e+06	6.41335e+06	3.37587e+06	3.2581e+06	3.41966e+06
2KG_13C_4	10.12 ±0.02	1.19059e+06	845860	818431	1.35111e+07	1.17659e+07	1.12211e+07	7.68617e+06	8.32584e+06	9.26625e+06	1.15848e+06	1.25178e+06	958278	4.1604e+06	4.25257e+06	3.8856e+06	1.68159e+06	1.98045e+06	1.91844e+06
2KG_13C_5	10.12 ±0.02	5.93408e+07	4.59072e+07	4.53712e+07	5.56143e+08	4.86768e+08	4.73997e+08	3.23483e+08	3.58027e+08	3.76002e+08	5.82327e+07	7.08552e+07	4.66014e+07	1.88003e+08	1.93742e+08	1.82875e+08	8.36969e+07	9.04826e+07	9.21141e+07
Fum_12C	10.79 ±0.02	2.22432e+07	2.24606e+07	2.0707e+07	1.10105e+07	1.20411e+07	1.24174e+07	2.97503e+06	3.92509e+06	3.25469e+06	4.31266e+06	4.87696e+06	3.84441e+06	3.3936e+06	3.24981e+06	3.58161e+06	876919	1.039e+06	1.15847e+06
Fum_13C_1	10.79 ±0.03	1.23889e+06	1.32719e+06	1.2672e+06	1.30819e+06	1.1336e+06	1.39269e+06	585120	731498	724114	302566	415001	303100	305690	281005	279660	0	0	0
Fum_13C_2	10.78 ±0.02	0	0	0	4.36195e+06	4.21582e+06	4.55184e+06	2.65502e+06	3.15966e+06	2.79082e+06	0	0	0	310789	279730	313863	0	0	0
Fum_13C_3	10.79 ±0.02	0	0	0	2.09063e+06	2.71302e+06	2.70115e+06	2.9773e+06	3.51805e+06	3.21442e+06	0	0	0	1.19944e+06	1.17885e+06	1.10366e+06	1.22217e+06	992622	919033
Fum_13C_4	10.78 ±0.02	1.717e+06	1.86793e+06	1.88877e+06	3.32751e+07	3.85535e+07	3.80054e+07	3.00661e+07	3.37187e+07	3.01878e+07	1.13876e+06	1.08761e+06	1.05703e+06	7.46053e+06	6.37407e+06	7.45726e+06	6.2125e+06	6.40081e+06	6.13748e+06

## Sheet: Supplementary Fig. 3
Compound
	AIG3_15min_4_1	AIG3_15min_4_2	AIG3_15min_4_3	AIG3_15min_4_4	AIG3_6h_4_1	AIG3_6h_4_2	AIG3_6h_4_3	AIG3_6h_4_4	AIG3_24h_4_1	AIG3_24h_4_2	AIG3_24h_4_3	AIG3_24h_4_4	TSM_15min_4_1	TSM_15min_4_2	TSM_15min_4_3	TSM_15min_4_4	TSM_6h_4_1	TSM_6h_4_2	TSM_6h_4_3	TSM_6h_4_4	TSM_24h_4_1	TSM_24h_4_2	TSM_24h_4_3	TSM_24h_4_4
PIPES_(IS)	1.15016e+07	1.23859e+07	1.36907e+07	1.18581e+07	1.1211e+07	1.00334e+07	1.07919e+07	1.03496e+07	8.41618e+06	1.06986e+07	9.67665e+06	1.02689e+07	1.31192e+07	1.47852e+07	1.09576e+07	1.45591e+07	1.05837e+07	9.39435e+06	1.00208e+07	9.68782e+06	9.06285e+06	9.7989e+06	1.00732e+07	1.08765e+07
10-Camphorsulfonic_acid_(IS)	2.28048e+07	2.16e+07	2.3484e+07	2.36497e+07	2.39084e+07	2.38097e+07	2.43844e+07	2.76189e+07	2.15367e+07	2.51956e+07	2.55067e+07	2.04698e+07	2.38272e+07	2.55047e+07	2.10011e+07	2.18722e+07	2.68743e+07	2.20658e+07	2.60503e+07	2.30759e+07	2.17616e+07	2.33115e+07	2.35604e+07	2.31504e+07
2-KG_13C0	7.21115e+07	6.31851e+07	7.44216e+07	6.4918e+07	3.36161e+07	3.73762e+07	3.32522e+07	3.90371e+07	3.29669e+07	3.91694e+07	3.20534e+07	2.44045e+07	6.92358e+07	8.1125e+07	4.89757e+07	6.39455e+07	7.45774e+07	5.88058e+07	6.88517e+07	6.50577e+07	6.39141e+07	6.47637e+07	6.48159e+07	6.16155e+07
2-KG_13C1	4.0534e+06	3.531e+06	4.26637e+06	5.16473e+06	7.30968e+06	8.01213e+06	7.32994e+06	8.16091e+06	1.21957e+07	1.49377e+07	1.26623e+07	9.01659e+06	3.94337e+06	4.4709e+06	2.70127e+06	3.52795e+06	7.88999e+06	6.20146e+06	7.35885e+06	6.70565e+06	1.81023e+07	1.94763e+07	1.79396e+07	1.70543e+07
2-KG_13C2	765793	645531	767331	2.21211e+06	6.11373e+06	6.77463e+06	6.3307e+06	6.8904e+06	9.76019e+06	1.17266e+07	1.0579e+07	7.48942e+06	695511	838504	479185	640022	6.33612e+06	4.96185e+06	5.86266e+06	5.52986e+06	1.53722e+07	1.57046e+07	1.58098e+07	1.52772e+07
2-KG_13C3	85522.2	42743.4	76771.3	9.89114e+06	3.41233e+07	3.79467e+07	3.45922e+07	3.89912e+07	3.4744e+07	4.13331e+07	3.90134e+07	2.81228e+07	101898	94691.3	54254.1	79965.8	3.4154e+07	2.71142e+07	3.12582e+07	2.93908e+07	5.24042e+07	5.18623e+07	5.41852e+07	5.17592e+07
2-KG_13C4	153044	143775	180878	1.40424e+06	4.28375e+06	4.73103e+06	4.42711e+06	5.00984e+06	2.95047e+06	3.41748e+06	3.44691e+06	2.54774e+06	319209	321709	187035	266569	5.6683e+06	4.46339e+06	5.09955e+06	4.96755e+06	4.46215e+06	4.13365e+06	4.67223e+06	4.51258e+06
2-KG_13C5	7.96466e+06	7.70932e+06	9.43172e+06	5.32376e+07	1.54269e+08	1.69788e+08	1.56262e+08	1.75794e+08	8.96862e+07	1.04798e+08	1.11888e+08	8.17044e+07	1.59038e+07	1.59934e+07	9.39622e+06	1.33648e+07	2.22364e+08	1.75316e+08	2.00685e+08	1.93352e+08	1.43537e+08	1.27894e+08	1.50429e+08	1.39821e+08
AMP_13C0	7.2554e+06	6.35079e+06	4.53272e+06	7.01392e+06	5.22758e+06	5.46257e+06	5.24738e+06	4.76607e+06	1.19061e+06	1.37978e+06	994235	717615	7.10255e+06	1.11391e+07	7.27789e+06	6.87219e+06	5.96957e+06	5.02592e+06	5.55837e+06	4.24102e+06	1.34668e+06	1.5295e+06	1.19466e+06	1.28606e+06
AMP_N-1	2.53519e+06	2.41451e+06	2.03843e+06	2.72445e+06	2.87622e+06	2.80926e+06	2.70654e+06	2.52534e+06	2.3208e+06	1.97607e+06	1.95242e+06	1.61956e+06	0	0	0	0	303775	231440	329962	243500	298026	339085	314594	295478
AMP_N-2	443615	459536	406880	1.90478e+06	8.55327e+06	8.29853e+06	8.25059e+06	7.3825e+06	4.20239e+06	3.90037e+06	3.96115e+06	3.03612e+06	0	0	0	0	2.76843e+06	2.18455e+06	2.44062e+06	2.05321e+06	2.67572e+06	2.78466e+06	2.703e+06	2.76904e+06
AMP_N-3	13266.8	10944.4	13652.2	955779	4.21201e+06	4.08291e+06	4.09533e+06	3.83424e+06	2.16616e+06	1.845e+06	2.25344e+06	1.77533e+06	0	0	0	0	1.91834e+06	1.51895e+06	1.73788e+06	1.49006e+06	3.03984e+06	3.08132e+06	3.03748e+06	3.172e+06
AMP_N-4	996379	870370	897419	8.92187e+06	3.47526e+07	3.47271e+07	3.38083e+07	3.27009e+07	9.83743e+06	8.54092e+06	9.8638e+06	7.96426e+06	0	0	0	0	327477	274443	288226	248700	954086	904218	974887	1.00531e+06
AMP_N-5	0	0	0	0	0	0	0	0	0	0	0	0	0	0	0	0	0	0	0	0	0	0	0	0
GMP_13C0	1.12779e+06	733144	650496	907140	490603	539876	414981	329344	123496	258417	107664	82884.1	917753	1.26406e+06	945711	807584	320071	522056	287101	235884	219036	389241	274499	232078
GMP_N-1-13C6	0	0	0	0	0	0	0	0	0	0	0	0	0	0	0	0	0	0	0	0	0	0	0	0
GMP_N-2-13C0	0	0	0	0	146625	143825	154415	134936	0	0	0	0	0	0	0	0	167755	158256	141202	115444	0	68353.1	55141.5	57013.1
GMP_N-3-13C0	0	0	0	209696	933877	911506	1.12915e+06	948058	546427	756826	443596	439360	0	0	0	0	854471	774583	668192	590804	609144	723650	666395	651753
GMP_N-4-13C0	0	0	0	0	403989	395253	487763	419802	337773	512702	316977	299649	0	0	0	0	293460	258251	229505	206167	349935	372460	370540	394172
GMP_N-5-13C0	0	0	0	0	0	0	0	0	0	0	0	0	0	0	0	0	0	0	0	0	0	0	0	0
UMP_12C	8.33781e+07	7.85436e+07	7.48429e+07	7.82938e+07	1.58165e+07	1.58682e+07	1.42457e+07	1.61159e+07	6.50044e+06	7.69098e+06	5.07394e+06	4.26861e+06	9.79127e+07	1.07358e+08	7.6853e+07	8.71368e+07	2.09666e+07	2.04924e+07	2.2074e+07	1.7867e+07	9.52634e+06	1.19596e+07	9.26213e+06	8.49054e+06
UMP_N-1	0	0	0	1.70821e+06	1.3693e+07	1.34119e+07	1.26599e+07	1.32862e+07	1.03847e+07	1.1848e+07	1.00405e+07	8.02532e+06	0	0	0	1.83773e+07	1.65371e+07	1.94974e+07	1.71335e+07	1.71335e+07	1.87079e+07	1.83791e+07	1.69583e+07	212739
UMP_N-2	0	0	0	993283	4.07245e+06	4.00689e+06	3.82241e+06	4.0234e+06	4.28694e+06	4.8617e+06	4.10196e+06	3.35868e+06	0	0	0	5.5075e+06	4.84101e+06	5.73343e+06	5.22745e+06	7.5597e+06	8.02516e+06	7.96295e+06	7.47709e+06	1.3991e+06
