# Supplementary material for: A shift in glutamine nitrogen metabolism contributes to the malignant progression of cancer
Source: Nat Commun. 2020 Mar 17;11:1320. doi: 10.1038/s41467-020-15136-9 (PMC7078194; doi:10.1038/s41467-020-15136-9)
Supplement: Supplementary file 7 — Source Data [file 41467_2020_15136_MOESM7_ESM.zip]

Archive with 2 entries (2 files):
- 2.xlsx
- 1.xlsx
