# Supplementary material for: A shift in glutamine nitrogen metabolism contributes to the malignant progression of cancer
Source: Nat Commun. 2020 Mar 17;11:1320. doi: 10.1038/s41467-020-15136-9 (PMC7078194; doi:10.1038/s41467-020-15136-9)
Supplement: Supplementary file 7 — Source Data [file 41467_2020_15136_MOESM7_ESM.zip › 2.xlsx]

## Sheet: Suppl. Fig.1a
		Relative 2-NBDG uptake
		TSM	AIG-3
	#1	1	1.24398
	#2	1	1.21942
	#3	1	1.22175

## Sheet: Suppl. Fig.1b-d
	Metabolite pool size
	Citrate (Suppl. Fig. 1b)
		0.25 h		6 h		24 h
		TSM	AIG-3	TSM	AIG-3	TSM	AIG-3
	#1	1.07398	1.20538	0.983141	1.92516	0.794967	1.56729
	#2	1.00758	1.34504	1.02205	2.01221	1.05074	1.73166
	#3	1.05645	1.41926	1.16217	1.86054	0.929755	1.49404
	#4	0.861993	1.48781	0.83263	1.50607	1.22454	1.791
	Aspartate (Suppl. Fig. 1c)
		0.25 h		6 h		24 h
		TSM	AIG-3	TSM	AIG-3	TSM	AIG-3
	#1	1.14502	1.64973	1.10538	2.1419	0.973768	1.51254
	#2	1.02041	1.66043	0.949536	2.11421	1.01315	1.43527
	#3	1.01941	1.73644	1.12653	2.1424	0.951345	1.52225
	#4	0.815161	1.90169	0.818552	1.87957	1.06174	1.64519
	Glutamate (Suppl. Fig. 1d)
		0.25 h		6 h		24 h
		TSM	AIG-3	TSM	AIG-3	TSM	AIG-3
	#1	1.06305	1.33526	1.11152	1.51097	0.962911	1.38942
	#2	0.960297	1.30602	0.965765	1.46453	1.06406	1.37758
	#3	1.09619	1.34764	0.989077	1.68087	0.935625	1.41621
	#4	0.880466	1.2863	0.93364	1.46866	1.03741	1.56204

## Sheet: Suppl. Fig.1e, f
	Suppl. Fig. 1e
	Relative amount of mRNA
	CCND2				LDHA				PPAT				GLS1				GLS2
		TSM	AIG-3			TSM	AIG-3			TSM	AIG-3			TSM	AIG-3			TSM	AIG-3
	#1	1	3.52667		#1	1	2.79753		#1	1	2.00944		#1	1	0.545317			1	0.553858
	#2	1	3.70132		#2	1	2.78791		#2	1	2.00736		#2	1	0.532006			1	0.240311
	#3	1	2.96128		#3	1	2.9845		#3	1	2.10325		#3	1	0.566686			1	0.360775
	Suppl. Fig. 1f
	Relative amount of miRNA
	mir-23a
		TSM	AIG-3
	#1	1	2.22955
	#2	1	1.91251
	#3	1	1.91175

## Sheet: Suppl. Fig.2a and b
	Metabolite dustribution
	Glutamate (Suppl. Fig. 2a)
		TSM	AIG-3	TSM	AIG-3	TSM	AIG-3	TSM	AIG-3	TSM	AIG-3	TSM	AIG-3	TSM	AIG-3	TSM	AIG-3	TSM	AIG-3	TSM	AIG-3	TSM	AIG-3	TSM	AIG-3
		M+0		M+1		M+2		M+3		M+4		M+5		M+6		M+7		M+8		M+9		M+10		M+11
	#1	12.348	10.3618	0.195384	1.02588	0	0.492682	1.13039	4.99231	0.593152	1.16294	44.3229	44.1182	7.38619	6.366	0.201446	0.494928	0	0.375596	0.888035	2.9941	0	0	32.9346	27.6156
	#2	10.7298	10.3537	0.365265	0.772273	0	0.702964	1.50934	4.2848	0.999296	0.91767	47.724	45.1862	6.80893	5.61203	0.209171	0.334944	0	0.215649	0.723092	2.58518	0	0	30.9311	29.0346
	#3	11.0659	10.3434	0.176622	0.619627	0	0.458434	1.45159	4.68661	0.834709	0.802972	45.0038	45.4977	7.17041	5.69599	0.351252	0.462974	0	0.295776	0.963559	2.98959	0	0.299826	32.9822	27.8471
	Aspartate (Suppl. Fig. 2b)
		TSM	AIG-3	TSM	AIG-3	TSM	AIG-3	TSM	AIG-3	TSM	AIG-3	TSM	AIG-3	TSM	AIG-3	TSM	AIG-3	TSM	AIG-3	TSM	AIG-3
		M+0		M+1		M+2		M+3		M+4		M+5		M+6		M+7		M+8		M+9
	#1	21.0147	15.3425	0	0	0	3.47517	1.8051	1.00176	30.1127	40.6107	14.458	7.41777	0	0	0	2.71273	0.953424	0.695293	31.6561	28.7441
	#2	18.6665	12.6281	0	0	0	2.80238	3.15547	1.27049	37.6076	45.077	9.9654	8.87946	0	0	0	1.16634	1.68315	2.01023	28.9219	26.1659
	#3	16.5698	14.9686	0	0	0	3.32462	4.77444	1.92571	35.4882	42.3323	12.2927	8.52347	0	0	0	1.50893	1.64618	0.602044	29.2287	26.8143

## Sheet: Suppl. Fig.2c-k
	Metabolite pool size
	Glutamaine (Suppl. Fig. 2c)								IMP (Suppl. Fig. 2f)								α-KG (Suppl. Fig. 2j)
		0.25 h		6 h		24 h				0.25 h		6 h		24 h				0.25 h		6 h		24 h
		TSM	AIG-3	TSM	AIG-3	TSM	AIG-3			TSM	AIG-3	TSM	AIG-3	TSM	AIG-3			TSM	AIG-3	TSM	AIG-3	TSM	AIG-3
	#1	0.927205	1.47789	1.11393	1.3702	1.12499	1.1232		#1	1.08289	0.550946	1.24385	0.278099	1.00528	0.199098		#1	1.01461	1.16267	1.17482	1.85056	0.99056	1.68424
	#2	1.21194	1.23313	1.02578	1.17468	0.972276	0.976992		#2	0.932822	0.445716	0.862291	0.216502	0.914255	0.159144		#2	1.19105	0.936911	0.940138	1.28378	0.974856	1.70976
	#3	0.860859	1.26561	0.860299	1.10728	0.902736	0.889827		#3	0.984293	0.505635	0.89386	0.247071	1.08046	0.169453		#3	0.794333	0.953706	0.885041	1.22924	1.03458	1.92263
	Glutamate (Suppl. Fig. 2d)								AMP (Suppl. Fig. 2g)								Fumarate (Suppl. Fig. 2k)
		0.25 h		6 h		24 h				0.25 h		6 h		24 h				0.25 h		6 h		24 h
		TSM	AIG-3	TSM	AIG-3	TSM	AIG-3			TSM	AIG-3	TSM	AIG-3	TSM	AIG-3			TSM	AIG-3	TSM	AIG-3	TSM	AIG-3
	#1	0.970472	1.56872	1.07002	1.42486	1.13438	1.67622		#1	1.09837	0.622517	1.05788	0.688608	1.05401	0.583796		#1	1.00519	2.55719	1.19401	2.52835	1.04705	2.18856
	#2	1.21398	1.27502	1.09374	1.26583	0.99915	1.41957		#2	1.07894	0.394414	1.04279	0.53263	0.917447	0.500184		#2	1.06942	2.49827	0.860447	2.28955	0.963118	2.27715
	#3	0.815552	1.35767	0.836234	1.1086	0.866466	1.42143		#3	0.822688	0.500301	0.899336	0.519722	1.02854	0.545305		#3	0.925389	2.46471	0.945544	2.26058	0.989836	2.142
	Aspartate (Suppl. Fig. 2e)								GMP (Suppl. Fig. 2h)
		0.25 h		6 h		24 h				0.25 h		6 h		24 h
		TSM	AIG-3	TSM	AIG-3	TSM	AIG-3			TSM	AIG-3	TSM	AIG-3	TSM	AIG-3
	#1	0.991428	2.0245	1.12966	1.22398	1.12012	1.20355		#1	1.07473	0.594894	1.18484	0.563479	1.0909	0.54057
	#2	1.19044	1.74864	0.987987	1.14918	1.00633	0.854672		#2	1.03034	0.465472	0.962058	0.486681	0.909607	0.4375
	#3	0.818134	1.83265	0.882351	0.945982	0.873545	0.893597		#3	0.894932	0.502355	0.853101	0.435988	0.999498	0.499955
									UMP (Suppl. Fig. 2i)
										0.25 h		6 h		24 h
										TSM	AIG-3	TSM	AIG-3	TSM	AIG-3
									#1	1.02709	0.87602	1.17058	0.452669	1.06007	0.260153
									#2	1.01448	0.838124	0.898993	0.378833	0.954233	0.233667
									#3	0.958429	0.878592	0.930429	0.381694	0.985695	0.203849

## Sheet: Suppl. Fig.3a
	Gln
	Percent labeled
		0.25 h		6 h		24 h
		TSM	AIG	TSM	AIG	TSM	AIG
	#1	93.1712	88.9067	92.1265	93.5455	87.0073	84.8279
	#2	93.0189	89.9566	92.4771	93.5811	85.8376	83.9764
	#3	93.3495	91.5631	91.4327	93.6823	87.6637	87.2363
	#4	92.8871	90.7033	91.83	93.413	86.9639	86.6057
	Metabolite pool size
		0.25 h		6 h		24 h
		TSM	AIG-3	TSM	AIG-3	TSM	AIG-3
	#1	1.33866	0.850743	1.04413	0.747302	1.04727	0.387557
	#2	0.90804	0.751839	0.961811	0.738994	0.962807	0.347807
	#3	0.816871	0.592339	0.95992	0.712685	0.989583	0.455867
	#4	0.936425	0.788636	1.03414	0.691427	1.00034	0.340679

## Sheet: Suppl. Fig.3b
	AMP
	Percent labeled
		0.25 h		6 h		24 h
		TSM	AIG	TSM	AIG	TSM	AIG
	#1	0	7.35982	12.7038	34.285	24.837	31.8804
	#2	0	7.52886	12.3381	34.2206	24.1408	31.1599
	#3	0	9.13049	12.4231	34.2374	25.3069	32.7581
	#4	0	23.2792	13.1764	34.6286	25.2385	32.9923
	Metabolite pool size
		0.25 h		6 h		24 h
		TSM	AIG-3	TSM	AIG-3	TSM	AIG-3
	#1	0.826959	1.1893	1.01941	5.04277	0.406294	1.03532
	#2	1.21164	1.12859	1.01582	5.04171	0.394081	0.791828
	#3	0.961405	0.810322	0.964773	4.8098	0.371223	0.843483
	#4	0.871656	2.195	0.870508	4.01899	0.39173	0.834908

## Sheet: Suppl. Fig.3c
	GMP
	Percent labeled
		0.25 h		6 h		24 h
		TSM	AIG	TSM	AIG	TSM	AIG
	#1	0	0	27.6648	26.5013	30.4363	32.9726
	#2	0	0	23.824	25.6958	27.1573	31.4241
	#3	0	0	26.8561	28.7005	29.2022	33.2564
	#4	0	6.25863	27.3638	29.069	30.3448	34.0228
	Metabolite pool size
		0.25 h		6 h		24 h
		TSM	AIG-3	TSM	AIG-3	TSM	AIG-3
	#1	0.868084	0.969106	0.964068	1.16857	0.908395	0.834893
	#2	1.11701	0.665128	1.2297	1.18254	1.11835	1.08209
	#3	1.0149	0.542801	0.806227	1.26829	0.973259	0.607385
	#4	0.832154	0.925406	0.788175	0.93836	0.967624	0.716444

## Sheet: Suppl. Fig.3d
	UMP
	Percent labeled
		0.25 h		6 h		24 h
		TSM	AIG	TSM	AIG	TSM	AIG
	#1	0	0	30.9592	32.5143	47.9299	44.7726
	#2	0	0	33.8606	32.1833	44.7827	44.2025
	#3	0	0	31.0436	33.0394	47.3514	47.471
	#4	13.2372	2.28086	37.8909	31.9112	14.9021	47.0934
	Metabolite pool size
		0.25 h		6 h		24 h
		TSM	AIG-3	TSM	AIG-3	TSM	AIG-3
	#1	1.0292	0.796195	0.882964	0.702955	1.05467	0.661719
	#2	1.05426	0.791865	1.16118	0.699667	1.04	0.651881
	#3	0.916543	0.69402	0.955859	0.63066	0.905322	0.507117
	#4	1.2713	0.745809	1.03354	0.60568	0.276219	0.514711

## Sheet: Suppl. Fig.4a
	Cell: AIG-3
	Relative amount of GLS1			Relative amount of PPAT
	Empty	1		Luci-KD	1
	GLS1-OE	4.43823		PPAT-KD#2	0.198777
	S286A	4.54601		PPAT-KD#3	0.111262

[truncated: 34 more sheets: Suppl. Fig.4b, Suppl. Fig.4c, Suppl. Fig.4d, Suppl. Fig.4e, Suppl. Fig.4f, Suppl. Fig.4g, Suppl. Fig.5a, Suppl. Fig.5b, Suppl. Fig.5c, Suppl. Fig.5d, Suppl. Fig.5e, Suppl. Fig.5f, Suppl. Fig.6a, Suppl. Fig.6b-d (Immunoblots), Suppl. Fig.6b, Suppl. Fig.6c, Suppl. Fig.6d, Suppl. Fig.6e, Suppl. Fig.7a-d, Suppl. Fig.7e …]
