# Supplementary material for: A shift in glutamine nitrogen metabolism contributes to the malignant progression of cancer
Source: Nat Commun. 2020 Mar 17;11:1320. doi: 10.1038/s41467-020-15136-9 (PMC7078194; doi:10.1038/s41467-020-15136-9)
Supplement: Supplementary file 7 — Source Data [file 41467_2020_15136_MOESM7_ESM.zip › 1.xlsx]

## Sheet: Fig.1c
		Number of colonies
		WT	TSM	AIG-1	AIG-2	AIG-3
	#1	0	20	54	89	212
	#2	0	21	58	98	197
	#3	0	27	67	59	231
	#4	0	26	64	96	235
	#5	0	19	65	123	165
	#6	0	26	54	97	209

## Sheet: Fig. 1d
	TSM
	Day	0	7	14	21	28	35	42	49	56	63	70
	#1	0	0	0	0	0	0	0	0	0	0	0
	#2	0	0	0	0	0	0	2.197	2.1125	3.3475	2.744	4.736
	#3	0	0	0	0	0	0	0	0	0	0	0
	#4	0	0	0	0	0	0	0	2.842	1.764	6.859	4.224
	#5	0	0	0	0	0	0	0	0	0	0	0
	#6	0	0	0	0	0	0	0	0	0	0	0
	AIG-3
	Day	0	7	14	21	28	35	42	49	56	63	70
	#1	0	0	0	0	2.97	6.48	12.8	34.9	49.896	85.054	74.97
	#2	0	0	0	0	2.783	8	25.23	68	77.44	83.205	103.725
	#3	0	0	0	0	0	6.804	13.824	36.352	37.304	44.1045	45.662
	#4	0	0	0	0	1.331	8	21.87	60.84	75.645	82.2805	85.054
	#5	0	0	0	0	2.94	9.9225	14.4	57.76	71.4425	69.7615	79.507
	#6	0	0	0	1.2705	2.97	9.4815	25.23	49.248	65.6	71.44	88.394

## Sheet: Fig. 1e
							Relative amount of c-Myc
							Normal	TSM	AIG-1	AIG-2	AIG-3
							0	0.992198	3.06908	19.9469	69.7818

## Sheet: Fig. 1f
		Number of colonies	Relative amount of c-Myc
	Normal	0	0
	TSM	23.1667	0.992198
	AIG-1 #1	60.3333	3.06908
	AIG-1 #2	41.7544	2.20842
	AIG-1 #3	41.3158	1.98249
	AIG-1 #4	58.4211	2.50025
	AIG-1 #5	55.4386	4.61042
	AIG-2 #1	66.6667	20.0069
	AIG-2 #2	93.6667	19.9469
	AIG-2 #3	70.6667	10.4424
	AIG-3 #1	185.667	48.6661
	AIG-3 #2	126	107.587
	AIG-3 #3	208.167	69.7818
	AIG-3 #4	175	76.4203
	AIG-3 #5	86	25.7404

## Sheet: Fig. 2a
		TSM	AIG-1	AIG-2	AIG-3 #1	AIG-3 #2	AIG-3 #3	AIG-3 #4	AIG-3 #5
	NUDT5[nudix (nucleoside diphosphate linked moiety X)-type motif 5]	-1.72797	-0.910767	-0.568768	0.825023	-0.31203	0.492678	0.644676	1.55716
	RRM1[ribonucleotide reductase M1]	0.00160339	-1.79911	-1.11557	1.05576	-0.0471901	-0.24343	0.940193	1.20774
	PGD[phosphogluconate dehydrogenase]	2.01915	-1.82093	-0.349265	0.230726	0.322743	-0.545112	0.172682	-0.0299943
	POLR1E[polymerase (RNA) I polypeptide E, 53kDa]	-1.54696	-1.53117	1.13513	-0.122294	0.137864	1.03866	-0.0383984	0.927176
	PYCR1[pyrroline-5-carboxylate reductase 1]	-2.28059	0.389696	0.944322	1.11675	0.416715	0.178978	-0.450784	-0.315095
	PAPSS2[3'-phosphoadenosine 5'-phosphosulfate synthase 2]	-0.367489	-0.358501	-0.362851	-0.372996	-0.414139	-0.373895	-0.395487	2.64536
	PNP[purine nucleoside phosphorylase]	-1.79184	-1.10399	-0.300807	-0.0699364	0.761928	0.119689	1.3272	1.05775
	POLR2E[polymerase (RNA) II (DNA directed) polypeptide E, 25kDa]	-0.428168	0.0608701	-0.604673	0.259237	-1.41249	1.12574	-0.845289	1.84478
	PRPS2[phosphoribosyl pyrophosphate synthetase 2]	-1.47651	-0.945912	-0.749019	-0.330077	0.0338638	1.47011	1.21983	0.777714
	ADSL[adenylosuccinate lyase]	-1.91135	-0.531764	-0.654866	-0.0377201	0.778543	0.60679	1.62602	0.124345
	NAMPT[nicotinamide phosphoribosyltransferase]	-1.84253	0.434441	1.34945	0.487682	-0.265026	-0.138029	-1.07786	1.05187
	ADSS[adenylosuccinate synthase]	0.743993	-0.254732	-1.8449	0.502419	-1.39804	0.973207	0.579073	0.698971
	NME1[non-metastatic cells 1, protein (NM23A) expressed in]	0.81219	-1.73125	-0.511971	-0.376142	-0.213534	-0.613232	1.16031	1.47362
	POLR2H[polymerase (RNA) II (DNA directed) polypeptide H]	-0.193266	-0.971643	0.164675	-0.248502	-1.77265	0.359519	1.09077	1.5711
	NT5C2[5'-nucleotidase, cytosolic II]	-0.478517	0.62225	2.09243	0.281928	0.322954	-0.864912	-0.74191	-1.23422
	DCK[deoxycytidine kinase]	-0.803766	2.51145	-0.401145	-0.142596	-0.267677	-0.431345	0.267324	-0.73224
	C1orf57[chromosome 1 open reading frame 57]	-0.0320985	-0.887207	-0.799097	0.848959	-1.10864	1.96112	-0.614949	0.631913
	GMPR2[guanosine monophosphate reductase 2]	-0.273755	-0.986792	-1.21065	0.203571	-0.328792	1.06671	1.99534	-0.465637
	UCKL1[uridine-cytidine kinase 1-like 1]	-0.368578	-0.429843	-2.04959	-0.176151	0.351305	0.236123	0.831359	1.60537
	PRIM1[primase, DNA, polypeptide 1 (49kDa)]	-0.815702	1.49929	-0.885458	1.28612	-0.443032	-1.45594	0.426153	0.388563
	B4GALT1[UDP-Gal:betaGlcNAc beta 1,4- galactosyltransferase, polypeptide 1]	1.31089	-1.22282	0.653996	1.59569	-0.0759581	-0.635624	-1.01353	-0.612632
	POLR2G[polymerase (RNA) II (DNA directed) polypeptide G]	0.955844	1.11915	1.1366	-1.64689	-0.489885	-1.18436	0.355665	-0.246124
	CTPS2[CTP synthase II]	0.287871	-0.361339	0.349332	1.53775	-1.06248	1.28885	-1.48317	-0.556812
	TALDO1[transaldolase 1]	1.26154	-0.535462	0.0729344	0.339096	-2.09961	-0.27851	1.23105	0.00896869
	MTHFD1[methylenetetrahydrofolate dehydrogenase (NADP+ dependent) 1, methenyltetrahydrofolate cyclohydrolase, formyltetrahydrofolate synthetase]	0.599135	-1.08041	-0.0267161	0.702916	-2.13299	0.419522	0.98324	0.535299
	HPRT1[hypoxanthine phosphoribosyltransferase 1]	-1.53291	-1.08362	0.143822	-0.319533	-0.59371	0.792731	1.36694	1.22627
	DUT[deoxyuridine triphosphatase]	2.29086	0.508731	-0.761077	0.117534	-1.18851	0.0194011	-0.501249	-0.485692
	AHCY[adenosylhomocysteinase]	0.615473	-1.76668	-1.28589	0.0656884	-0.443757	0.905131	0.985961	0.924073
	ATIC[5-aminoimidazole-4-carboxamide ribonucleotide formyltransferase/IMP cyclohydrolase]	-0.543724	-1.9998	-0.227268	-0.410987	0.0585807	1.23397	0.649737	1.23949
	PAICS[phosphoribosylaminoimidazole carboxylase, phosphoribosylaminoimidazole succinocarboxamide synthetase]	1.37222	-1.64329	-1.17683	0.528196	-0.64325	0.120898	1.09821	0.343851
	PRPS1[phosphoribosyl pyrophosphate synthetase 1]	-1.11251	-0.504322	0.173564	1.27632	-1.64129	0.515981	1.37202	-0.0797705
	ITPA[inosine triphosphatase (nucleoside triphosphate pyrophosphatase)]	-1.22562	-0.548185	-1.32857	1.22689	-0.366262	0.114634	1.57217	0.554943
	TKT[transketolase]	1.18768	-1.68768	-0.928217	0.191323	-0.329764	0.792137	-0.563212	1.33773
	IMPDH1[IMP (inosine 5'-monophosphate) dehydrogenase 1]	-1.29218	-1.68774	-0.36205	0.124496	0.635187	0.317477	1.49731	0.767497
	PNPT1[polyribonucleotide nucleotidyltransferase 1]	-1.80256	-1.0686	0.579693	0.119887	-0.116325	-0.138376	0.837406	1.58887
	AMPD2[adenosine monophosphate deaminase 2]	0.307258	-0.655525	0.31417	-0.276331	-1.00201	-0.815893	-0.233185	2.36151
	TXNRD1[thioredoxin reductase 1]	2.23581	-0.471634	-0.880818	-0.32853	-1.09995	-0.174738	-0.0847105	0.804576
	NT5E[5'-nucleotidase, ecto (CD73)]	-1.75835	-0.108161	2.14393	-0.459822	0.223074	-0.0793513	-0.106851	0.145532
	CTPS[CTP synthase]	0.7179	-1.58231	-0.31073	-0.366704	-0.799621	0.202318	0.125764	2.01339
	CMPK1[cytidine monophosphate (UMP-CMP) kinase 1, cytosolic]	0.471677	-1.69696	-1.66933	0.368798	0.480367	0.612262	1.13045	0.30274
	PPAT[phosphoribosyl pyrophosphate amidotransferase]	-0.814348	-1.03175	-1.36601	0.731925	-0.305122	0.533576	1.81785	0.433887
	AK1[adenylate kinase 1]	1.6267	0.547723	0.864074	-1.29434	-0.0916275	0.436436	-1.39886	-0.690105
	DERA[deoxyribose-phosphate aldolase (putative)]	2.38862	0.485713	-0.444984	0.183504	-0.693287	-0.447774	-0.912872	-0.558922
	TK1[thymidine kinase 1, soluble]	0.0790732	0.401021	-0.196914	-0.458925	-1.10373	1.75216	-1.498	1.02532
	UMPS[uridine monophosphate synthetase]	-0.699074	-1.534	-0.489435	0.829319	-0.498709	1.06792	-0.329271	1.65325
	GMDS[GDP-mannose 4,6-dehydratase]	-0.75822	-1.35222	0.71101	0.136619	-0.898004	1.92264	-0.401053	0.639223
	NME7[non-metastatic cells 7, protein expressed in (nucleoside-diphosphate kinase)]	-0.932371	-1.16592	0.65209	1.5601	-1.48478	0.468985	0.652126	0.249763
	NDUFS1[NADH dehydrogenase (ubiquinone) Fe-S protein 1, 75kDa (NADH-coenzyme Q reductase)]	-0.0387849	-1.0898	1.49555	-0.592519	-0.436782	-0.557911	-0.609824	1.83007
	GLUD1[glutamate dehydrogenase 1]	-1.49359	-0.667602	0.877588	1.98542	-0.736233	0.219922	-0.136505	-0.0489962
	UQCRQ[ubiquinol-cytochrome c reductase, complex III subunit VII, 9.5kDa]	-0.456508	-1.35926	-1.31823	0.0906176	1.93717	0.213721	0.418893	0.473605
	ATP5I[ATP synthase, H+ transporting, mitochondrial Fo complex, subunit E]	0.695487	0.669749	1.19213	0.0612742	-2.27521	-0.620312	-0.00836264	0.285244
	UQCRC2[ubiquinol-cytochrome c reductase core protein II]	-1.16182	-1.29957	-1.19457	0.77359	0.700828	-0.0290104	1.12214	1.08841
	ATP6V1F[ATPase, H+ transporting, lysosomal 14kDa, V1 subunit F]	0.788119	1.40293	-1.68406	-0.47784	-1.33061	0.514447	0.419818	0.367199
	ATP6V1D[ATPase, H+ transporting, lysosomal 34kDa, V1 subunit D]	1.60594	-0.676444	-0.33126	-0.772578	-1.53221	0.499876	1.28569	-0.0790179
	ATP5B[ATP synthase, H+ transporting, mitochondrial F1 complex, beta polypeptide]	-1.03285	-1.47489	0.979685	0.925935	-0.757843	1.44456	0.329262	-0.413857
	MDH1[malate dehydrogenase 1, NAD (soluble)]	-0.56511	-1.28004	-0.108969	1.90365	-0.70977	-0.804336	0.656359	0.908211
	ACO2[aconitase 2, mitochondrial]	-2.16855	-0.318219	0.854494	-0.166412	1.01945	0.347883	-0.554037	0.985398
	SDHB[succinate dehydrogenase complex, subunit B, iron sulfur (Ip)]	-0.456206	0.797519	-0.384863	2.36524	-0.800128	-0.535977	-0.502078	-0.483511
	ATP6V1B2[ATPase, H+ transporting, lysosomal 56/58kDa, V1 subunit B2]	-1.05422	-1.27329	0.940636	-0.0856736	-1.29938	0.747192	1.21084	0.81389
	DLAT[dihydrolipoamide S-acetyltransferase]	1.06772	-0.512205	1.7384	0.569707	-0.603986	0.130676	-1.11651	-1.2738
	NDUFB5[NADH dehydrogenase (ubiquinone) 1 beta subcomplex, 5, 16kDa]	-1.28687	-0.560552	1.55914	1.53455	-1.07468	0.0892345	-0.283824	0.0230074
	NDUFA6[NADH dehydrogenase (ubiquinone) 1 alpha subcomplex, 6, 14kDa]	-0.268777	-0.156821	1.80691	0.164955	-2.09633	-0.0145335	0.450874	0.113718
	DCI[dodecenoyl-CoA isomerase]	-1.19017	-0.194182	2.43691	0.234739	-0.21719	-0.643316	-0.208843	-0.217946
	UQCRC1[ubiquinol-cytochrome c reductase core protein I]	-0.0173972	-0.770634	2.1733	0.59562	-1.48719	-0.0768293	-0.316414	-0.100454
	ACO1[aconitase 1, soluble]	1.63246	-0.400057	-1.71878	0.978747	-0.756436	-0.414957	0.71896	-0.0399279
	ATP5C1[ATP synthase, H+ transporting, mitochondrial F1 complex, gamma polypeptide 1]	-0.952507	-1.24611	0.351283	0.715446	-1.3651	0.385793	1.6317	0.479485
	MECR[mitochondrial trans-2-enoyl-CoA reductase]	-0.352403	1.54616	0.517252	-0.182643	-1.9599	0.476824	0.723909	-0.769207
	MDH2[malate dehydrogenase 2, NAD (mitochondrial)]	-1.10875	-2.13912	0.755412	0.664963	0.21565	0.129153	0.642222	0.840467
	ME2[malic enzyme 2, NAD(+)-dependent, mitochondrial]	-1.23161	-0.836326	0.0842574	-0.296946	0.2552	0.0490014	2.34242	-0.366
	ACAT1[acetyl-CoA acetyltransferase 1]	-1.45334	-1.43159	0.718847	0.0895263	-0.290945	-0.0935093	1.54027	0.920747
	ATP6V0D1[ATPase, H+ transporting, lysosomal 38kDa, V0 subunit d1]	-1.84001	1.03645	0.289627	-0.0696018	-0.520823	-0.956232	1.29745	0.763141
	NDUFA10[NADH dehydrogenase (ubiquinone) 1 alpha subcomplex, 10, 42kDa]	0.0520534	-1.1429	0.799932	-0.585843	-0.136096	1.16121	-1.54558	1.39722
	GLS[glutaminase]	1.21328	-0.294485	0.459396	-0.95413	0.270926	-1.99072	1.11904	0.176691
	NDUFV1[NADH dehydrogenase (ubiquinone) flavoprotein 1, 51kDa]	-0.735396	1.56852	-0.992612	0.482321	-0.79732	-0.117375	-0.919877	1.51174
	ATP6V1H[ATPase, H+ transporting, lysosomal 50/57kDa, V1 subunit H]	0.911551	-1.14352	-1.01186	0.0599497	-0.279934	-1.14187	1.47157	1.13411
	NDUFB4[NADH dehydrogenase (ubiquinone) 1 beta subcomplex, 4, 15kDa]	-1.65956	0.475284	0.325681	1.84993	0.4961	-0.241189	-0.169916	-1.07634
	ATP6AP1[ATPase, H+ transporting, lysosomal accessory protein 1]	0.300534	0.603061	0.592261	-0.599525	-2.30014	-0.301495	0.841817	0.863484
	CS[citrate synthase]	1.00066	-1.27914	1.5621	0.821063	-0.968939	-0.527199	0.346203	-0.954753
	ATP5A1[ATP synthase, H+ transporting, mitochondrial F1 complex, alpha subunit 1, cardiac muscle]	-0.845032	-1.82632	1.41922	-0.267456	-0.421217	0.245142	1.15574	0.539913
	NUDT9[nudix (nucleoside diphosphate linked moiety X)-type motif 9]	-0.231413	2.62636	-0.206231	-0.409025	-0.319129	-0.387058	-0.462675	-0.610831
	DLD[dihydrolipoamide dehydrogenase]	-1.5605	-1.24257	-0.0237497	0.676151	-0.749038	1.25678	1.01247	0.630452
	ATP5E[ATP synthase, H+ transporting, mitochondrial F1 complex, epsilon subunit]	-0.246825	-2.00388	0.371818	1.52496	-0.881733	0.0972205	0.680698	0.45774
	ME1[malic enzyme 1, NADP(+)-dependent, cytosolic]	-0.12633	-0.417509	-0.364957	-0.460009	2.63205	-0.400886	-0.382581	-0.479773
	COX7A2[cytochrome c oxidase subunit VIIa polypeptide 2 (liver)]	-0.846993	-1.86704	1.0877	0.118425	-0.731618	0.284502	0.787288	1.16774
	UQCRFS1[ubiquinol-cytochrome c reductase, Rieske iron-sulfur polypeptide 1]	-0.895572	-0.406645	1.99052	0.957955	0.499356	-0.226187	-1.0309	-0.888528
	NUDT2[nudix (nucleoside diphosphate linked moiety X)-type motif 2]	0.117948	-0.639884	-1.0336	0.709487	-1.79213	1.39128	0.423266	0.823634
	IDH2[isocitrate dehydrogenase 2 (NADP+), mitochondrial]	2.00179	1.00902	-0.0835737	0.260695	-0.731729	-0.636045	-1.29951	-0.520642
	ATP6V1A[ATPase, H+ transporting, lysosomal 70kDa, V1 subunit A]	-0.161057	-0.267107	-0.888692	0.831844	-1.43616	-0.618757	1.88231	0.65762
	UROS[uroporphyrinogen III synthase]	0.412344	-1.34924	-1.68621	0.184543	-0.486008	0.866359	0.912263	1.14594
	PDHA1[pyruvate dehydrogenase (lipoamide) alpha 1]	-1.8585	-0.418871	-0.25639	0.987746	-0.693707	1.38072	0.964576	-0.105575
	NDUFA9[NADH dehydrogenase (ubiquinone) 1 alpha subcomplex, 9, 39kDa]	-1.02487	-0.0953839	1.58392	0.252343	-1.73317	-0.184861	0.0498425	1.15218
	NDUFS7[NADH dehydrogenase (ubiquinone) Fe-S protein 7, 20kDa (NADH-coenzyme Q reductase)]	-1.11868	-0.336269	1.79497	0.377496	0.149764	1.04506	-1.36112	-0.551209
	NDUFA8[NADH dehydrogenase (ubiquinone) 1 alpha subcomplex, 8, 19kDa]	-0.837318	-1.24875	0.648992	-0.556102	-0.890279	0.0418194	1.12311	1.71853
	IDH3G[isocitrate dehydrogenase 3 (NAD+) gamma]	-0.896671	0.0572868	1.83651	1.37798	-0.0408551	-1.01756	-0.565646	-0.751038
	UQCRB[ubiquinol-cytochrome c reductase binding protein]	-1.56	-1.2502	1.29841	1.15327	0.0597699	0.438165	-0.695094	0.555676
	SUCLA2[succinate-CoA ligase, ADP-forming, beta subunit]	-0.661565	-0.0716404	1.15025	1.83059	0.30169	-0.392317	-1.47333	-0.683676
	ATP5L[ATP synthase, H+ transporting, mitochondrial Fo complex, subunit G]	1.05042	-1.67974	-0.954855	0.0798098	-0.0258923	0.734537	1.47028	-0.674555
	NDUFA4[NADH dehydrogenase (ubiquinone) 1 alpha subcomplex, 4, 9kDa]	-1.33747	-1.2684	0.903575	-0.113932	-0.864916	1.296	1.13184	0.253298
	ATP5H[ATP synthase, H+ transporting, mitochondrial Fo complex, subunit d]	-1.11542	-1.00537	0.632768	-0.212239	-1.07484	0.280142	0.557038	1.93793
	DLST[dihydrolipoamide S-succinyltransferase (E2 component of 2-oxo-glutarate complex)]	-0.830342	-0.368411	1.88806	1.38084	-1.12366	-0.107023	-0.223621	-0.615832
	NDUFA5[NADH dehydrogenase (ubiquinone) 1 alpha subcomplex, 5, 13kDa]	-1.10708	-1.19982	1.18148	-0.177814	1.59542	-0.969384	0.0279845	0.649212
	COX4I1[cytochrome c oxidase subunit IV isoform 1]	-0.264269	-0.453082	2.4458	-1.23957	-0.366033	0.142556	-0.0407906	-0.224614
	HIBADH[3-hydroxyisobutyrate dehydrogenase]	-1.88462	-0.774337	0.902034	0.52773	-0.0131104	0.643631	1.33924	-0.740571
	SUCLG2[succinate-CoA ligase, GDP-forming, beta subunit]	1.69563	-0.126676	1.09879	-0.109745	-0.529643	0.474146	-0.895725	-1.60678
	NDUFA3[NADH dehydrogenase (ubiquinone) 1 alpha subcomplex, 3, 9kDa]	-0.483825	-2.08174	0.954876	-0.48299	0.0648449	0.412616	1.4432	0.173013
	ATP6V1E1[ATPase, H+ transporting, lysosomal 31kDa, V1 subunit E1]	-0.48415	-0.684448	-2.07291	0.749374	0.418121	0.379904	0.262037	1.43207
	NDUFS6[NADH dehydrogenase (ubiquinone) Fe-S protein 6, 13kDa (NADH-coenzyme Q reductase)]	1.62261	-0.996417	1.28349	0.390126	-0.965605	-0.903981	-0.82035	0.390126
	IDI1[isopentenyl-diphosphate delta isomerase 1]	0.224991	-1.80292	-1.32765	1.3896	0.879485	0.0655099	0.10604	0.464941
	NDUFB10[NADH dehydrogenase (ubiquinone) 1 beta subcomplex, 10, 22kDa]	-0.369983	-1.32576	1.89205	-0.753386	-0.562007	-0.530426	0.838713	0.810794
	GBA[glucosidase, beta, acid]	0.702613	0.677284	1.6213	-0.28643	-0.835625	-0.0714498	0.0960823	-1.90378
	ACSS2[acyl-CoA synthetase short-chain family member 2]	-1.13496	-0.879516	-0.84936	-0.725315	1.00108	0.592078	1.8184	0.177595
	ENOPH1[enolase-phosphatase 1]	-1.05871	-0.658583	-0.0201468	-0.756068	-1.05284	0.96924	1.79092	0.786188
	PKM2[pyruvate kinase, muscle]	1.02184	-1.27504	1.05166	0.455808	-1.6757	1.01473	-0.333672	-0.259629
	LDHA[lactate dehydrogenase A]	-0.75713	-1.55929	-0.918082	0.0243603	-0.144138	1.06	0.713758	1.58052
	ENO1[enolase 1, (alpha)]	-1.25806	-1.85134	0.0960563	1.21124	0.323797	1.16607	0.16552	0.146714
	LDHB[lactate dehydrogenase B]	-0.389798	-1.80828	-0.713259	0.0566022	-0.506165	0.948174	1.19222	1.2205
	GAPDH[glyceraldehyde-3-phosphate dehydrogenase]	2.24776	-0.299032	0.530697	0.168089	-1.02447	-0.0877702	-0.372358	-1.16292
	ADPGK[ADP-dependent glucokinase]	-1.49773	0.0690599	1.25503	-0.0811102	-1.38003	-0.0479066	1.49244	0.190252
	ALDOA[aldolase A, fructose-bisphosphate]	-0.385596	-1.81875	-0.560688	-0.336442	0.19862	1.86514	0.346724	0.690993
	ADH5[alcohol dehydrogenase 5 (class III), chi polypeptide]	2.05925	0.141017	-1.75272	0.170694	-0.601003	-0.154203	0.417843	-0.280878
	SORD[sorbitol dehydrogenase]	-0.573706	-1.15493	-0.693406	-0.497545	-0.6301	0.436371	1.261	1.85232
	PYGB[phosphorylase, glycogen; brain]	0.214655	0.0105514	0.205006	1.99036	-1.66009	0.0946591	-1.06779	0.212657
	GPI[glucose-6-phosphate isomerase]	-0.341685	-1.69706	-1.07175	0.229813	-0.0783144	0.642439	0.566797	1.74976
	ALDOC[aldolase C, fructose-bisphosphate]	2.35557	-0.486967	0.606284	-0.697445	-0.79715	0.188054	-0.64246	-0.52589
	ALDH2[aldehyde dehydrogenase 2 family (mitochondrial)]	1.92189	1.16981	0.136295	-0.139584	-1.19605	-1.00856	-0.617355	-0.266441
	PGM2[phosphoglucomutase 2]	-2.00301	-1.23853	0.236016	0.635095	-0.0393076	0.917045	0.607854	0.88484
	PGK1[phosphoglycerate kinase 1]	-0.334296	-1.48714	-0.923737	1.12038	-0.916956	0.426109	1.4501	0.665538
	PYGL[phosphorylase, glycogen, liver]	-2.24007	-0.526956	0.0581893	0.861943	0.517569	0.845457	0.897041	-0.413172
	MUT[methylmalonyl CoA mutase]	-1.06639	0.847011	1.31728	1.31541	-0.701908	-0.10439	-1.46873	-0.138284
	PFKL[phosphofructokinase, liver]	-0.558467	-0.351738	-0.522943	-0.19978	2.60812	-0.390749	-0.0419587	-0.542484
	PFKP[phosphofructokinase, platelet]	1.60365	1.03307	0.961484	-0.229868	-0.67557	-0.370577	-0.94453	-1.37765
	ALDH3A2[aldehyde dehydrogenase 3 family, member A2]	-1.81863	-1.02588	-0.0166678	1.22059	1.3024	0.609838	0.014163	-0.285805
	HK2[hexokinase 2]	-1.01192	-0.128864	0.285067	-0.791155	-1.16761	0.0367083	2.10637	0.671404
	PKM2[pyruvate kinase, muscle]	-0.062359	0.110094	-0.283934	-0.845813	-1.77887	1.80199	0.200969	0.857927
	LIPA[lipase A, lysosomal acid, cholesterol esterase]	-0.296639	-1.69278	-1.24793	0.491704	-0.230809	0.684326	0.923692	1.36844
	ECHS1[enoyl CoA hydratase, short chain, 1, mitochondrial]	0.628573	0.834571	0.612561	1.53162	-1.52532	-0.167599	-0.94888	-0.965526
	PMVK[phosphomevalonate kinase]	-1.47358	0.135291	-1.19813	0.177741	-0.660188	1.62973	0.316149	1.07299
	HSD17B4[hydroxysteroid (17-beta) dehydrogenase 4]	1.03422	0.824467	-1.10575	1.35546	-1.56246	-0.788116	-0.101331	0.343513
	PAFAH1B3[platelet-activating factor acetylhydrolase 1b, catalytic subunit 3 (29kDa)]	1.51232	0.890005	-0.025381	0.0293651	-1.85311	0.535749	0.00566153	-1.09461
	ACOT7[acyl-CoA thioesterase 7]	-1.54524	-0.906851	1.25794	1.57758	-0.806923	0.212633	0.0978807	0.112975
	LSS[lanosterol synthase (2,3-oxidosqualene-lanosterol cyclase)]	1.74423	-0.212257	-0.248056	-0.121414	0.599085	0.268587	-2.09779	0.0676095
	MBOAT7[membrane bound O-acyltransferase domain containing 7]	-0.137847	0.162427	-0.523035	2.03282	-1.30481	0.801083	-1.09555	0.0649133
	GGPS1[geranylgeranyl diphosphate synthase 1]	0.0528071	0.0248714	0.554914	1.31667	-0.357773	0.65166	0.0797802	-2.32293
	GLB1[galactosidase, beta 1]	-1.16487	-0.88162	0.0135943	0.535583	-0.179155	-1.08381	0.849836	1.91045
	AGPS[alkylglycerone phosphate synthase]	-1.52439	0.542008	-0.275902	0.446724	-1.56413	0.375167	0.491113	1.50941
	HSD17B10[hydroxysteroid (17-beta) dehydrogenase 10]	-1.0264	0.266936	1.74626	1.16097	-1.14379	0.0706158	0.00463056	-1.07922
	SCD[stearoyl-CoA desaturase (delta-9-desaturase)]	2.49605	-0.297843	-1.01208	-0.0483906	0.142326	-0.279696	-0.333588	-0.666776
	HADHB[hydroxyacyl-CoA dehydrogenase/3-ketoacyl-CoA thiolase/enoyl-CoA hydratase (trifunctional protein), beta subunit]	-2.24588	-0.651375	0.766023	0.899889	-0.321896	0.857152	0.18291	0.513179
	MVD[mevalonate (diphospho) decarboxylase]	0.0128581	-0.84298	-1.8893	-0.088205	0.456783	-0.246046	1.11021	1.48668
	FDPS[farnesyl diphosphate synthase]	-0.497686	-1.15057	-1.68906	1.05295	0.143697	0.103974	0.593291	1.44341
	HSD17B12[hydroxysteroid (17-beta) dehydrogenase 12]	1.48157	-1.69384	1.17088	-0.467826	-0.975217	-0.222358	0.572225	0.134558
	MGLL[monoglyceride lipase]	-1.5881	0.0806683	1.6036	-0.41431	-0.691175	1.4629	-0.288309	-0.165272
	PAFAH1B2[platelet-activating factor acetylhydrolase 1b, catalytic subunit 2 (30kDa)]	0.953057	-1.12337	-0.372627	-1.22462	-1.0513	1.15054	0.403707	1.26461
	PLA2G7[phospholipase A2, group VII (platelet-activating factor acetylhydrolase, plasma)]	0.379556	-1.89687	0.762145	1.27157	-0.00236405	0.744925	-1.2264	-0.0325605
	ACACA[acetyl-CoA carboxylase alpha]	-0.891035	-1.86046	-0.838915	0.853234	0.417224	0.776792	1.1868	0.35636
	GPD2[glycerol-3-phosphate dehydrogenase 2 (mitochondrial)]	-0.574439	0.0326648	1.44423	0.912586	-2.16496	0.0957635	0.0226688	0.231492
	AKR1B1[aldo-keto reductase family 1, member B1 (aldose reductase)]	2.01822	-0.710487	-1.66277	-0.511843	-0.158973	0.426725	0.36423	0.234892
	DGKA[diacylglycerol kinase, alpha 80kDa]	-1.70395	-1.30867	1.00828	1.0047	0.239726	-0.0889161	1.10715	-0.258323
	LYPLA1[lysophospholipase I]	-1.25642	-0.790433	-0.576535	-0.283396	-0.508015	0.622418	0.748222	2.04416
	SMPD4[sphingomyelin phosphodiesterase 4, neutral membrane (neutral sphingomyelinase-3)]	-0.29841	-1.06384	-0.217509	2.18464	0.366509	-0.494661	-1.09469	0.617953
	TECR[trans-2,3-enoyl-CoA reductase]	-0.374081	-0.923626	0.89945	0.466613	-1.5254	1.79643	0.259635	-0.599022
	SCP2[sterol carrier protein 2]	1.64191	1.01625	0.583045	0.475569	-1.10961	-0.577026	-0.814627	-1.21551
	AGPAT6[1-acylglycerol-3-phosphate O-acyltransferase 6 (lysophosphatidic acid acyltransferase, zeta)]	-1.44922	0.475439	-1.07374	0.877128	0.18379	-0.549287	1.82542	-0.289536
	GAMT[guanidinoacetate N-methyltransferase]	1.05856	-1.02408	1.78512	0.762486	-0.130495	-0.669719	-0.821808	-0.960071
	TST[thiosulfate sulfurtransferase (rhodanese)]	-1.24441	-0.7229	1.43014	1.29383	0.943091	-0.0798857	-0.78005	-0.839811
	MINPP1[multiple inositol-polyphosphate phosphatase 1]	-0.491216	-0.56724	1.23235	0.269022	-1.13595	-1.47953	1.1433	1.02926
	LAP3[leucine aminopeptidase 3]	-2.05877	-0.980688	1.1784	0.440114	1.04834	0.181577	0.278734	-0.087706
	GMPPB[GDP-mannose pyrophosphorylase B]	1.35708	-1.01335	-1.05264	0.243937	-0.895479	1.69767	-0.502577	0.165356
	GPT2[glutamic pyruvate transaminase (alanine aminotransferase) 2]	2.4676	-0.945022	-0.484036	-0.338381	-0.810045	0.0210986	0.109749	-0.0209621
	GNPDA2[glucosamine-6-phosphate deaminase 2]	-0.582426	-1.39401	-1.00774	0.998421	-0.540045	0.180097	0.611645	1.73405
	PSAT1[phosphoserine aminotransferase 1]	1.2071	-0.312309	-1.20014	-1.26723	-0.858877	1.43224	0.735137	0.264082
	BCAT2[branched chain amino-acid transaminase 2, mitochondrial]	-0.806194	-1.94932	1.81502	0.251011	0.26627	-0.00660369	0.336512	0.0933062
	GNPDA1[glucosamine-6-phosphate deaminase 1]	-1.3237	-1.3352	-0.756004	-0.0402726	0.248621	0.550699	1.33212	1.32374
	CKB[creatine kinase, brain]	2.17254	1.06698	-0.415334	-0.76043	-0.703695	-0.50619	-0.0561702	-0.797695
	PMM2[phosphomannomutase 2]	-0.282107	-0.855879	0.132441	-1.25318	-1.10607	0.504863	1.55647	1.30346
	UGDH[UDP-glucose 6-dehydrogenase]	1.53052	0.662789	0.262722	0.865861	-1.02852	0.264438	-1.26258	-1.29522
	GGH[gamma-glutamyl hydrolase (conjugase, folylpolygammaglutamyl hydrolase)]	-1.35712	1.4967	1.3243	0.40188	-1.0355	0.34975	-0.826686	-0.353324
	HEXB[hexosaminidase B (beta polypeptide)]	-1.46115	0.228528	0.363664	0.364948	-0.843824	-0.796134	2.04749	0.0964736
	UGP2[UDP-glucose pyrophosphorylase 2]	-1.49421	0.142368	1.80668	0.775873	0.641577	-1.05245	-0.523198	-0.29663
	PRDX6[peroxiredoxin 6]	-0.823936	-1.74494	-0.945358	0.296665	0.806095	0.171219	1.35051	0.889741
	PHGDH[phosphoglycerate dehydrogenase]	0.745396	0.142319	-0.20914	2.2718	-0.749028	-0.870174	-0.752343	-0.578832
	PYCRL[pyrroline-5-carboxylate reductase-like]	-0.431275	-2.33925	0.635552	1.30769	0.083102	0.403753	0.175996	0.164434
	BCAT1[branched chain amino-acid transaminase 1, cytosolic]	1.79477	-0.100376	-1.5736	0.729117	-0.963294	-0.704494	0.442188	0.375693
	INPP1[inositol polyphosphate-1-phosphatase]	-1.65122	-0.627008	-0.0517129	-0.0963829	-0.0878289	-0.391229	0.959256	1.94613
	GFPT2[glutamine-fructose-6-phosphate transaminase 2]	0.358731	1.64965	-0.0785264	1.13532	-1.59765	-0.89074	0.125497	-0.702275
	MIF[macrophage migration inhibitory factor (glycosylation-inhibiting factor)]	0.36496	-1.07836	-0.822833	1.23969	-0.876328	1.66735	-0.887472	0.392997
	AK3[adenylate kinase 3]	-0.0669837	-0.603843	1.24249	0.545785	-1.7346	0.0722675	1.41846	-0.873582
	MAT2B[methionine adenosyltransferase II, beta]	-0.608261	0.890664	-0.174444	1.40585	-0.698665	-1.82143	-0.00570227	1.01199
	SHMT2[serine hydroxymethyltransferase 2 (mitochondrial)]	-0.288104	-0.271106	-0.429415	-0.139261	2.62237	-0.48368	-0.410384	-0.600422
	PSPH[phosphoserine phosphatase]	0.822041	-0.84269	0.618708	1.87093	-0.13067	-1.50544	-0.640781	-0.192102
	HNMT[histamine N-methyltransferase]	-0.507166	1.30651	0.167847	0.213897	-1.31071	-1.41957	0.0574077	1.49179
	TSTA3[tissue specific transplantation antigen P35B]	-2.19651	-0.466133	-0.338268	0.604838	0.159674	0.0485249	1.26207	0.925811
	PGM3[phosphoglucomutase 3]	1.5353	-0.390995	-0.849466	0.790334	-1.00614	1.05664	-1.39551	0.259831
	CAT[catalase]	1.96485	-0.0060518	0.716503	0.285529	-1.39789	-0.792678	0.191631	-0.9619
	MPST[mercaptopyruvate sulfurtransferase]	-0.153236	1.76482	-2.07407	-0.204872	-0.0292835	0.587206	-0.233832	0.343269
	MAT2A[methionine adenosyltransferase II, alpha]	0.432167	0.300949	0.796367	-1.78347	-0.750564	1.35986	0.668516	-1.02382
	PMM1[phosphomannomutase 1]	-0.377974	-0.207862	0.0474644	-0.95698	-1.24166	-0.462917	1.7001	1.49983
	HEXA[hexosaminidase A (alpha polypeptide)]	-0.492668	-1.26591	-0.131118	0.74795	-1.38958	-0.0325388	0.857984	1.70588
	SOAT1[sterol O-acyltransferase 1]	1.52601	-1.36135	0.282313	0.143498	-1.69443	0.781535	-0.141993	0.464422
	GMPPA[GDP-mannose pyrophosphorylase A]	-0.639009	0.02743	-1.19119	1.11832	-0.569649	1.78783	-1.05999	0.52625
	GALK1[galactokinase 1]	-2.21999	0.671051	-0.21292	0.180279	-0.714458	0.339159	0.937525	1.01935
	NIT2[nitrilase family, member 2]	-0.735979	-1.15618	-1.07382	-0.491859	0.259854	1.82576	0.247843	1.12438
	GOT2[glutamic-oxaloacetic transaminase 2, mitochondrial (aspartate aminotransferase 2)]	-1.17775	-1.59031	1.80108	0.428132	0.448467	-0.423561	-0.0114239	0.525357
	GOT1[glutamic-oxaloacetic transaminase 1, soluble (aspartate aminotransferase 1)]	0.358555	-1.50325	-1.68065	1.25483	-0.157865	0.281527	0.547899	0.898952
	HMOX1[heme oxygenase (decycling) 1]	0.743388	0.26078	2.15099	-0.80498	0.0999102	-0.684328	-1.06639	-0.699372
	PLOD2[procollagen-lysine, 2-oxoglutarate 5-dioxygenase 2]	-2.12443	0.0270766	1.18611	1.0083	-0.30255	-0.709749	0.301999	0.613247
	BLVRA[biliverdin reductase A]	1.3286	-0.024871	0.802996	-0.339308	0.501803	-0.604811	0.48528	-2.14969
	SGPL1[sphingosine-1-phosphate lyase 1]	-0.0954126	1.00552	0.808766	1.60002	-0.427198	-0.928559	-1.61165	-0.351489
	HMGCS1[3-hydroxy-3-methylglutaryl-CoA synthase 1 (soluble)]	-0.230724	-1.57799	-1.13621	-0.100624	0.407864	1.01716	-0.0957143	1.71624
	COMT[catechol-O-methyltransferase]	-1.01869	-0.880093	0.419699	0.791015	-0.197481	-1.13419	0.00467914	2.01506
	PHPT1[phosphohistidine phosphatase 1]	-0.304964	-0.578743	-0.511418	0.561329	2.45999	-0.352521	-0.571703	-0.701967
	ACP2[acid phosphatase 2, lysosomal]	0.446553	1.53582	-0.058551	-0.713738	-2.13264	0.400889	0.465875	0.0557958
	GRHPR[glyoxylate reductase/hydroxypyruvate reductase]	-0.95095	-1.32547	0.499757	0.814489	-0.83551	-0.385747	0.318693	1.86474
	GLO1[glyoxalase I]	-0.869055	-1.16247	-1.04285	0.280818	-0.634527	0.728643	1.62353	1.07591
	APIP[APAF1 interacting protein]	-1.1218	-0.450484	0.703288	0.483338	-0.543113	-1.54641	1.41194	1.06324
	GLT25D1[glycosyltransferase 25 domain containing 1]	-1.46591	-1.01683	-0.484535	0.704045	1.13972	-0.860889	1.18929	0.79512
	IARS2[isoleucyl-tRNA synthetase 2, mitochondrial]	0.693982	1.83905	-1.29402	-0.0507083	-0.796498	-0.70268	0.956284	-0.64541
	AGK[acylglycerol kinase]	-0.992074	-1.16155	0.920365	-0.140924	-0.260403	-0.528593	2.10939	0.0537867
	ACAA1[acetyl-CoA acyltransferase 1]	-0.586495	-0.959964	-1.89065	0.592943	0.0884808	1.09711	1.16203	0.496551
	NFS1[NFS1 nitrogen fixation 1 homolog (S. cerevisiae)]	-1.04011	0.299979	1.91376	-0.566737	-0.238751	0.570195	-1.47469	0.536352
	IARS[isoleucyl-tRNA synthetase]	-1.18694	-1.02703	0.00118511	0.528836	-1.29554	1.17935	1.4326	0.367536
	PANK4[pantothenate kinase 4]	-1.03954	-1.56294	0.995923	0.530674	-0.0508866	0.327128	-0.777837	1.57748
	PCCB[propionyl CoA carboxylase, beta polypeptide]	0.831064	1.79519	-1.3444	0.118274	-0.803716	-0.0635088	0.591815	-1.12472
	EARS2[glutamyl-tRNA synthetase 2, mitochondrial (putative)]	0.618906	-1.14394	-0.640595	-0.652821	1.65695	-0.387297	-0.82691	1.3757
	FTH1[ferritin, heavy polypeptide 1]	0.467857	1.35092	1.23257	-1.18048	-1.3948	0.514617	-0.0816172	-0.909066
	ALDH18A1[aldehyde dehydrogenase 18 family, member A1]	-0.107394	-1.98042	-0.235561	-0.744754	0.361831	0.257022	0.864209	1.58506
	PGLS[6-phosphogluconolactonase]	0.948734	-0.5698	-1.81839	1.2427	-0.883009	1.06842	0.0449081	-0.0335599
	HMBS[hydroxymethylbilane synthase]	0.729561	-0.983607	0.496205	-0.35381	-1.25252	-1.15617	1.10645	1.41389
	CBR3[carbonyl reductase 3]	1.01199	-1.41151	1.58639	0.121504	0.641585	-0.0599535	-0.590846	-1.29916
	HADH[hydroxyacyl-CoA dehydrogenase]	-0.49317	0.425336	1.81783	1.05593	-0.800582	-0.359108	-1.54126	-0.104976
	PLOD3[procollagen-lysine, 2-oxoglutarate 5-dioxygenase 3]	-0.274865	-2.12724	-0.244457	1.42294	-0.208009	-0.0551881	0.457776	1.02904
	HMGCL[3-hydroxymethyl-3-methylglutaryl-CoA lyase]	1.26648	-0.589833	0.980504	0.225029	0.30728	-1.66144	0.74641	-1.27443
	SRM[spermidine synthase]	-0.72427	-1.19186	-0.66344	2.13059	-0.665934	0.307836	0.0784198	0.728662
	LPGAT1[lysophosphatidylglycerol acyltransferase 1]	1.3869	-0.767464	1.68416	-0.321022	-1.27305	0.471225	-0.526081	-0.654665
	WARS[tryptophanyl-tRNA synthetase]	1.4367	-0.570404	-1.50206	0.542683	-1.20451	-0.143697	0.196379	1.2449
	ACAT2[acetyl-CoA acetyltransferase 2]	1.01822	-1.98141	-1.06539	0.119063	1.21422	-0.123115	0.230852	0.587554
	VARS[valyl-tRNA synthetase]	-0.211041	-0.294016	0.815479	0.193838	0.152696	-1.41038	-1.18375	1.93718
	LARS2[leucyl-tRNA synthetase 2, mitochondrial]	-1.72364	1.48608	0.654617	0.75012	0.665103	-0.255545	-0.589979	-0.986752
	PLOD1[procollagen-lysine 1, 2-oxoglutarate 5-dioxygenase 1]	-0.0334173	0.7367	-0.0326678	-0.496318	-0.238519	-0.853408	-1.2736	2.19123
	IVD[isovaleryl-CoA dehydrogenase]	1.16986	-1.35213	1.15268	0.0604481	-1.44397	0.498408	0.710253	-0.795547
	ACAA2[acetyl-CoA acyltransferase 2]	-1.25138	2.20478	-0.334647	0.447535	-0.617925	0.251267	-0.884139	0.184508
	DHCR24[24-dehydrocholesterol reductase]	-0.525711	-1.83039	-0.375842	-0.457456	0.441828	0.0247347	1.6064	1.11644
	FAH[fumarylacetoacetate hydrolase (fumarylacetoacetase)]	-1.03211	-1.38949	-0.898796	0.652814	-0.359509	0.472308	1.55512	0.999668
	MTMR6[myotubularin related protein 6]	0.709338	-0.726849	-0.0698485	-0.688642	-0.0808519	1.15675	1.4469	-1.7468
	AASDHPPT[aminoadipate-semialdehyde dehydrogenase-phosphopantetheinyl transferase]	-1.20646	-0.46392	2.02703	-0.318698	-0.431524	-0.847191	1.09215	0.148623
	SMS[spermine synthase]	0.646976	-1.45892	-0.755659	-0.556686	-0.803745	0.210168	1.66592	1.05194
	LTA4H[leukotriene A4 hydrolase]	0.603602	-1.27068	-0.100733	1.52001	-1.80065	0.31125	0.580162	0.15704
	GBE1[glucan (1,4-alpha-), branching enzyme 1]	0.906718	-1.01783	0.345152	-0.961881	-1.56412	0.639072	1.4885	0.164386
	CBS[cystathionine-beta-synthase]	-0.306034	-1.29431	-0.911723	1.66435	-0.1873	-0.59377	1.49104	0.137757
	HADHA[hydroxyacyl-CoA dehydrogenase/3-ketoacyl-CoA thiolase/enoyl-CoA hydratase (trifunctional protein), alpha subunit]	-1.94582	-0.893059	1.44484	0.58733	-0.386669	-0.0841402	0.564248	0.71327

## Sheet: Fig. 2f
	Citrate
	Precent labeled
		0.25 h		6 h		24 h
		TSM	AIG	TSM	AIG	TSM	AIG
	#1	4.5235	6.7064	19.8661	23.3504	25.9571	28.9081
	#2	4.66647	6.52592	19.1625	21.6325	27.8208	29.2845
	#3	4.85033	5.94998	17.2046	24.8147	27.2306	29.0062
	#4	4.80683	5.63441	20.8985	25.27	26.2913	28.8427
	Metabolite distribution
		TSM (6 h)	AIG-3 (6 h)	TSM (6 h)	AIG-3 (6 h)	TSM (6 h)	AIG-3 (6 h)	TSM (6 h)	AIG-3 (6 h)	TSM (6 h)	AIG-3 (6 h)	TSM (6 h)	AIG-3 (6 h)	TSM (6 h)	AIG-3 (6 h)
		M+0	M+0	M+1	M+1	M+2	M+2	M+3	M+3	M+4	M+4	M+5	M+5	M+6	M+6
	#1	50.9373	40.9455	4.50056	4.44537	31.8482	40.3073	3.58525	4.49578	5.9567	7.68867	2.61479	1.9037	0.557227	0.213698
	#2	52.0644	45.3189	4.45293	4.6595	31.6673	36.4851	3.36893	4.26264	5.62317	7.212	2.35165	1.84123	0.471621	0.220568
	#3	56.6698	37.7149	4.74666	4.38919	27.8602	42.3636	3.04898	4.87515	5.16308	8.36727	2.10617	2.06232	0.405054	0.227618
	#4	47.103	36.6459	4.26058	4.3654	36.3766	43.1807	3.67715	4.94319	5.92899	8.4981	2.29224	2.12885	0.361467	0.237875

## Sheet: Fig. 2g
	Aspartate
	Precent labeled
		0.25 h		6 h		24 h
		TSM	AIG	TSM	AIG	TSM	AIG
	#1	1.41558	1.42717	6.40704	10.3358	7.29956	10.598
	#2	1.28588	1.40465	6.10118	9.20666	8.19064	11.1501
	#3	1.41344	1.28976	5.56757	10.992	7.14023	10.6679
	#4	1.31961	1.28163	6.74128	11.1277	7.19965	10.5955
	Metabolite distribution
		TSM (6 h)	AIG-3 (6 h)	TSM (6 h)	AIG-3 (6 h)	TSM (6 h)	AIG-3 (6 h)	TSM (6 h)	AIG-3 (6 h)	TSM (6 h)	AIG-3 (6 h)
		M+0	M+0	M+1	M+1	M+2	M+2	M+3	M+3	M+4	M+4
	#1	86.5016	78.3806	4.30386	5.7479	6.39843	12.3286	2.65694	3.2336	0.139153	0.309313
	#2	87.0926	80.4565	4.12597	5.45587	6.23501	11.1644	2.37689	2.65086	0.169512	0.272365
	#3	87.7312	77.2923	4.4011	5.64161	5.84148	13.3102	1.91875	3.31752	0.107494	0.438368
	#4	85.4851	76.8158	4.65762	5.99851	7.39217	13.4198	2.33742	3.39101	0.127729	0.374896

## Sheet: Fig. 2h
	Glutamate
	Precent labeled
		0.25 h		6 h		24 h
		TSM	AIG	TSM	AIG	TSM	AIG
	#1	1.55084	1.81178	9.00266	10.9275	11.2495	12.635
	#2	1.57011	1.70312	8.80155	10.8842	11.9598	12.6271
	#3	1.53636	1.69162	8.76241	11.2001	11.4845	12.7995
	#4	1.58081	1.75993	8.42723	11.2481	11.4414	12.5959
	Metabolite distribution
		TSM (6 h)	AIG-3 (6 h)	TSM (6 h)	AIG-3 (6 h)	TSM (6 h)	AIG-3 (6 h)	TSM (6 h)	AIG-3 (6 h)	TSM (6 h)	AIG-3 (6 h)	TSM (6 h)	AIG-3 (6 h)
		M+0	M+0	M+1	M+1	M+2	M+2	M+3	M+3	M+4	M+4	M+5	M+5
	#1	78.2643	73.4852	5.13939	5.63367	12.5668	16.1216	1.86962	2.55946	1.66764	1.91807	0.49217	0.281974
	#2	78.5123	73.6381	5.25792	5.70691	12.4045	15.7816	1.7936	2.6126	1.59859	1.99119	0.433149	0.269609
	#3	78.5538	72.914	5.23844	5.68194	12.4231	16.4828	1.80487	2.64541	1.58615	1.96236	0.393627	0.313475
	#4	79.0766	72.8067	5.2199	5.6989	12.2775	16.5139	1.68719	2.68761	1.39454	2.01317	0.344327	0.279716

## Sheet: Fig. 3b
	TSM (Cell number)
	Days	0	2	4	6
	#1	10000	72000	620000	3300000
	#2	10000	87000	450000	4100000
	#3	10000	63000	440000	3500000
	AIG-3 (Cell number)
	Days	0	2	4	6
	#1	10000	64000	560000	2900000
	#2	10000	77000	420000	2100000
	#3	10000	51000	380000	3700000

## Sheet: Fig. 3c-e
	Glutamaine (Fig. 3c)
		0.25 h		6 h		24 h
		TSM	AIG-3	TSM	AIG-3	TSM	AIG-3
	#1	89.1945	87.7002	86.5957	90.0011	97.1239	96.834
	#2	87.1446	86.0241	89.2677	90.1836	97.6029	96.7048
	#3	85.8988	88.6935	87.2186	89.71	97.6995	96.933
	Glutamate (Fig. 3d)
		0.25 h		6 h		24 h
		TSM	AIG-3	TSM	AIG-3	TSM	AIG-3
	#1	28.1085	16.066	58.5067	56.1468	69.9792	66.2079
	#2	28.0741	15.2803	57.8707	56.8203	71.2482	66.7225
	#3	32.8696	15.6105	59.077	56.573	71.4659	66.6922
	Aspartate (Fig. 3e)
		0.25 h		6 h		24 h
		TSM	AIG-3	TSM	AIG-3	TSM	AIG-3
	#1	20.1196	7.73913	54.5209	54.7484	72.2015	68.6756
	#2	14.1574	9.99002	53.7206	54.8735	78.4048	71.6697
	#3	15.5567	7.56124	54.8853	53.4534	72.1885	73.2276

[truncated: 25 more sheets: Fig. 3f, Fig. 3g, Fig. 3h, Fig. 3i, Fig. 3j, Fig. 3k, Fig. 4a and g, Fig. 4b, Fig. 4c, Fig. 4d, Fig. 4e, Fig. 4f, Fig. 4h, Fig. 4i, Fig. 4j, Fig. 4k, Fig. 5a, Fig. 5b, Fig.5g and h, Fig. 6a …]
